# Supplementary material for: The DNA Methylome and Transcriptome of Different Brain Regions in Schizophrenia and Bipolar Disorder
Source: PLoS One. 2014 Apr 28;9(4):e95875. doi: 10.1371/journal.pone.0095875 (PMC4002434; doi:10.1371/journal.pone.0095875)
Supplement: Table S1 — Clinical information of five SC, seven BP and six normal subjects detected. (f = female, m = male; NA = not available; PMI = postmortem interval). (XLS) [file pone.0095875.s010.xls]

## Sheet: Table S1
Table S1. Demographic characteristics for 18 subjects
Subject ID	Group	sex	age	PMI	race	age at onset	comorbid alcohol dependence	psych meds	Antidepressant meds	benzodiazepine meds	Neuroleptic	mood stabilizers
13	BP	f	57	13	h	NA	0	0	0	0	0	0
37	BP	m	41	29	h	31	1	1	1	0	0	0
67	BP	m	43	33	w	NA	0	0	0	0	0	0
78	BP	f	53	31	w	27	0	1	1	0	0	0
91	BP	m	44	32	w	20	1	1	1	1	0	1
96	BP	m	45	27	w	29	1	1	1	0	0	0
114	BP	f	43	24	w	13	1	1	1	0	0	0
79	Control	m	54	25.5	w	NA	0	0	0	0	0	0
108	Control	m	20	20	w	NA	0	0	0	0	0	0
122	Control	m	40	28.8	h	NA	0	0	0	0	0	0
130	Control	m	67	22.6	w	NA	0	0	0	0	0	0
144	Control	m	44	18	w	NA	0	0	0	0	0	0
162	Control	f	54	31	w	NA	0	0	0	0	0	0
62	SC	m	52	36	h	36	1	0	0	0	0	0
84	SC	m	58	23	w	25	0	0	0	0	0	0
106	SC	f	49	29	w	17	0	1	1	1	1	0
107	SC	f	54	26	w	35	0	1	1	1	0	0
152	SC	m	55	36	h	19	0	1	0	0	1	0
f= female; m = male; PMI =Post-mortem Interval; race, h = Hispanic population, w = whilte population
NA = not avaiable
