# Supplementary material for: The DNA Methylome and Transcriptome of Different Brain Regions in Schizophrenia and Bipolar Disorder
Source: PLoS One. 2014 Apr 28;9(4):e95875. doi: 10.1371/journal.pone.0095875 (PMC4002434; doi:10.1371/journal.pone.0095875)
Supplement: Table S3 — The functional enrichment analysis of DMR-related genes of BP and SC. Significances were determined using hypergeometric test with FDR<0.05. The red color represents the brain-related functions. (XLS) [file pone.0095875.s012.xls]

## Sheet: r24_bpnor
Hypergeometric_DMRgene
GOID	Term	Pvalue	FDR
GO:0007155	cell adhesion	4.07382e-06	0.0117693

## Sheet: r9_bpnor
Hypergeometric_DMRgene
GOID	Term	Pvalue	FDR
GO:0007411	axon guidance	2.48798e-09	1.47811e-05
GO:0007156	homophilic cell adhesion	2.05895e-08	6.11612e-05
GO:0043412	macromolecule modification	1.31866e-07	0.000227083
GO:0007268	synaptic transmission	1.52892e-07	0.000227083
GO:0035023	regulation of Rho protein signal transduction	1.69646e-06	0.00201573
GO:0046777	protein autophosphorylation	8.34671e-06	0.00807796
GO:0007399	nervous system development	9.51788e-06	0.00807796
GO:0007173	epidermal growth factor receptor signaling pathway	2.31801e-05	0.0172141
GO:0007215	glutamate receptor signaling pathway	3.27383e-05	0.0216109
GO:0040011	locomotion	3.9059e-05	0.023205
GO:0009605	response to external stimulus	7.21515e-05	0.0389684
GO:0007010	cytoskeleton organization	9.19147e-05	0.0455055

## Sheet: r24_scnor
Hypergeometric_DMRgene
GOID	Term	Pvalue	FDR
GO:0007275	multicellular organismal development	8.12855e-07	0.00280272
GO:0007411	axon guidance	1.11791e-05	0.0192727
GO:0023052	signaling	4.73685e-05	0.0495126
GO:0050957	equilibrioception	5.74392e-05	0.0495126

## Sheet: r9_scnor
Hypergeometric_DMRgene
GOID	Term	Pvalue	FDR
GO:0007268	synaptic transmission	5.8868e-09	2.54016e-05
GO:0023052	signaling	2.99336e-08	6.45818e-05
GO:0007411	axon guidance	4.4421e-06	0.00537626
GO:0032990	cell part morphogenesis	4.98379e-06	0.00537626
GO:0032501	multicellular organismal process	1.593e-05	0.0137476
GO:0050896	response to stimulus	6.28757e-05	0.0452181
GO:0048646	anatomical structure formation involved in morphogenesis	7.61199e-05	0.0469225
