# Supplementary material for: The DNA Methylome and Transcriptome of Different Brain Regions in Schizophrenia and Bipolar Disorder
Source: PLoS One. 2014 Apr 28;9(4):e95875. doi: 10.1371/journal.pone.0095875 (PMC4002434; doi:10.1371/journal.pone.0095875)
Supplement: Table S4 — Genes with DMRs located in their different regions. (XLS) [file pone.0095875.s013.xls]

## Sheet: SC.NOR.9.hyper
	promoter.regions.hg18	fiveUTR.regions.hg18	exon.regions.hg18	intron.regions.hg18	threeUTR.regions.hg18
1	C1QB	GBP3	LOC100124692	CAMTA1	RUNX3
2	MUTYH	CAPN13	SMC4	SPSB1	VANGL1
3	FAM111B	KIAA1715	ADAM28	MAN1C1	SPTA1
4	SLC22A6	KIF15	FCRL3	EPB41	PRRX1
5	LACRT	IQCF2	SLC5A11	MUTYH	GREM2
6	ARHGAP9	RBM46	DNAH14	FAF1	AGTR1
7	TSPAN8	GPR98	KCNH8	DAB1	SH3TC2
8	ENOX1	PRDM1	ASB15	ROR1	HFE
9	ACOT1	SCML4	MIPOL1	LEPR	WDR27
10	C14orf159	TCP10	RBM46	GNG12	ASB15
11	TCL6	CSRP3	PKD1L1	LRRIQ3	ADAM28
12	ADAMTS17	TCL6	SPTSSA	GIPC2	CNTLN
13	CIITA	SLC5A11	DOCK1	LPAR3	KIAA1598
14	WFDC1	EPB41L3	AGTR1	GBP3	GRIA4
15	MYL12A		EPB41	DPYD	CLEC2A
16	UGT1A10		EPHB1	NTNG1	DNAJC22
17	ERG		EZH2	MYBPHL	ARHGAP9
18	IQCF2		SORCS3	FCRL3	CCDC41
19	CEP70		EPB41L3	SPTA1	IGF1
20	PLSCR4		SULF1	DUSP27	SPTSSA
21	KIT		KIF13B	PRRX1	TDP1
22	C5orf62		LACE1	PAPPA2
23	ENPP1		WDR27	SOAT1
24	EYA4		NAALADL2	FAM129A
25	TCP10		SCML4	PLA2G4A
26	TFEC		PLCXD2	CFHR4
27	CHD7		GSTTP1	NEK7
28	MED30		ABI3BP	PTPN14
29	CNTLN		GBP3	USH2A
30	ALDH1A1		TCL6	SPATA17
31	PTCH1		LOC285419	SLC30A10
32			GRIA4	DNAH14
33			HFE	ENAH
34			EMR2	TMEM63A
35			IGF1	PLD5
36			ITK	C1orf101
37			CLEC2A	SMYD3
38			IQCF2	TPO
39			DYTN	MATN3
40			LRP2	OTOF
41			MATN3	CAPN13
42			MYO1E	XDH
43			TNFRSF11B	CAMKMT
44			CCDC41	SRBD1
45			PDE1C	COMMD1
46			PRRX1	MEIS1
47			UGT1A10	EXOC6B
48			UGT1A4	TACR1
49			CNTLN	RMND5A
50			TDP1	IL1R1
51			BDH2	SH3RF3
52			KIF15	LOC541471
53			MTUS1	CCDC93
54			KIAA1598	PLEKHB2
55			PTPRH	MGAT5
56			SCN10A	ARHGAP15
57			SRL	FIGN
58			ABHD4	LRP2
59			PRDM1	KIAA1715
60			ARHGAP9	NFE2L2
61			GREM2	LOC100130691
62			HHIP	PDE11A
63			SPTA1	STAT4
64			STAT4	PARD3B
65			TCP10	DYTN
66			BUB1B	ERBB4
67			TG	SPAG16
68			TLE4	SGPP2
69			SH3TC2	DOCK10
70			CNTNAP3	PID1
71			DNAJC22	UGT1A10
72			C7orf58	UGT1A8
73			SVEP1	UGT1A9
74			CSRP3	UGT1A7
75			KIAA1715	UGT1A6
76			VANGL1	UGT1A5
77			GPR98	UGT1A4
78			MEGF11	UGT1A3
79			MEGF10	AGAP1
80			FNDC1	SUMF1
81			RUNX3	C3orf20
82			CAPN13	KCNH8
83			TMEM132C	ZNF385D
84			ITGBL1	GADL1
85			LITAF	STT3B
86			TMEM63A	SCN10A
87				SCN11A
88				ULK4
89				KIF15
90				LARS2
91				IQCF1
92				IQCF2
93				CACNA1D
94				FHIT
95				FRMD4B
96				FOXP1
97				ABI3BP
98				BBX
99				MYH15
100				CD96
101				PLCXD2
102				ADCY5
103				PTPLB
104				CCDC14
105				KBTBD12
106				EPHB1
107				IL20RB
108				CLSTN2
109				RSRC1
110				IFT80
111				SMC4
112				MECOM
113				#N/A
114				SPATA16
115				NAALADL2
116				VPS8
117				LPP
118				TPRG1
119				TP63
120				STK32B
121				SLC2A9
122				PPARGC1A
123				TLR6
124				COX7B2
125				SCFD2
126				PDGFRA
127				KIT
128				KIAA1211
129				TECRL
130				UGT2A1
131				ANXA3
132				ANTXR2
133				GRID2
134				PDLIM5
135				BMPR1B
136				BANK1
137				BDH2
138				DKK2
139				SGMS2
140				COL25A1
141				CCDC109B
142				CAMK2D
143				SPATA5
144				LOC285419
145				INPP4B
146				HHIP
147				ARHGAP10
148				SFRP2
149				RBM46
150				C4orf45
151				MARCH1
152				CEP44
153				WWC2
154				DNAH5
155				ADAMTS12
156				C7
157				GHR
158				PART1
159				RGNEF
160				SV2C
161				AP3B1
162				ATG10
163				GPR98
164				MAN2A1
165				EPB41L4A
166				MEGF10
167				FBN2
168				CATSPER3
169				SH3RF2
170				SH3TC2
171				SGCD
172				ITK
173				EBF1
174				DOCK2
175				LY86
176				KIF13A
177				DCDC2
178				HFE
179				KIF6
180				RUNX2
181				RCAN2
182				HCRTR2
183				BMP5
184				PRIM2
185				FILIP1
186				BCKDHB
187				PRDM1
188				PDSS2
189				SCML4
190				LACE1
191				ARMC2
192				FYN
193				HS3ST5
194				GPRC6A
195				GOPC
196				C6orf170
197				TRDN
198				PTPRK
199				GPR126
200				AIG1
201				FNDC1
202				TCP10
203				VWDE
204				AHR
205				DNAH11
206				FAM126A
207				STK31
208				TAX1BP1
209				CREB5
210				PDE1C
211				BBS9
212				ELMO1
213				C7orf10
214				PKD1L1
215				GRB10
216				AUTS2
217				SEMA3D
218				KIAA1324L
219				ZNF804B
220				CDK14
221				GNGT1
222				LHFPL3
223				TFEC
224				C7orf58
225				GRM8
226				SMO
227				PTN
228				CNTNAP2
229				EZH2
230				MTMR7
231				MTUS1
232				ADAM28
233				ADAM7
234				PPP2R2A
235				EBF2
236				KIF13B
237				NRG1
238				ST18
239				RGS20
240				RP1
241				CHD7
242				SULF1
243				KCNB2
244				TPD52
245				WWP1
246				CPQ
247				RGS22
248				RIMS2
249				TNFRSF11B
250				NSMCE2
251				LOC727677
252				TG
253				COL22A1
254				CNTLN
255				ADAMTSL1
256				CNTNAP3
257				RORB
258				PCSK5
259				TLE4
260				FRMD3
261				GKAP1
262				FANCC
263				PTCH1
264				COL15A1
265				ABCA1
266				SVEP1
267				LINC00474
268				FAM125B
269				MED27
270				MID2
271				ADARB2
272				MCM10
273				RSU1
274				KIAA1217
275				PRKG1
276				PCDH15
277				CTNNA3
278				TSPAN15
279				ADK
280				ZMIZ1
281				ZCCHC24
282				HTR7
283				TLL2
284				SH3PXD2A
285				CCDC147
286				SORCS3
287				ACSL5
288				TCF7L2
289				DCLRE1A
290				HSPA12A
291				KIAA1598
292				EMX2OS
293				CPXM2
294				DOCK1
295				HBE1
296				OR51B5
297				HBG2
298				PIK3C2A
299				CSRP3
300				DCDC1
301				WT1
302				PRR5L
303				RAG1
304				EXT2
305				PRDM11
306				CNTN5
307				GRIA4
308				KIRREL3
309				KCNJ1
310				ERC1
311				CLEC2A
312				GUCY2C
313				RERG
314				PTPRO
315				SLCO1C1
316				FAM113B
317				DNAJC22
318				ARHGAP9
319				PPM1H
320				HMGA2
321				TSPAN8
322				LGR5
323				TRHDE
324				ACSS3
325				TMTC2
326				MGAT4C
327				CCDC41
328				IGF1
329				SLC41A2
330				TCP11L2
331				WSCD2
332				TMEM132C
333				WASF3
334				LHFP
335				COG6
336				DLEU1
337				DIAPH3
338				PCDH9
339				GPC5
340				ITGBL1
341				ABHD4
342				SLC25A21
343				MIPOL1
344				FRMD6
345				KCNH5
346				SYNE2
347				SPTB
348				RAD51B
349				HEATR4
350				CEP128
351				FOXN3
352				ITPK1
353				CLMN
354				TCL6
355				FSIP1
356				BUB1B
357				FRMD5
358				SLC12A1
359				WDR72
360				RAB27A
361				MYO1E
362				TLN2
363				MEGF11
364				MAP2K1
365				THSD4
366				ADAMTSL3
367				AKAP13
368				AGBL1
369				ADAMTS17
370				SRL
371				RBFOX1
372				LITAF
373				SNX29
374				IQCK
375				HS3ST2
376				SLC5A11
377				HS3ST4
378				CES5A
379				BEAN1
380				DUS2L
381				ADAMTS18
382				WWOX
383				CDH13
384				ASPA
385				SHISA6
386				CCDC144C
387				ASIC2
388				HNF1B
389				ANKFN1
390				EPB41L3
391				LAMA1
392				ZNF521
393				CHST9
394				B4GALT6
395				C18orf34
396				LOC647946
397				SLC14A2
398				ZBTB7C
399				MYO5B
400				BCL2
401				ATP9B
402				NFIX
403				EMR2
404				ZNF536
405				PTPRH
406				PLCB4
407				SEL1L2
408				MACROD2
409				KIF16B
410				FAM182B
411				PTPRT
412				NFATC2
413				CDH4
414				CHODL
415				ADAMTS5
416				LINC00189
417				TIAM1
418				RUNX1
419				KCNJ15
420				RIPK4
421				CECR2
422				GSTTP1
423				KIAA1671
424				MYO18B
425				PLA2G6

## Sheet: SC.NOR.9.hypo
	promoter.regions.hg18	fiveUTR.regions.hg18	exon.regions.hg18	intron.regions.hg18	threeUTR.regions.hg18
1	CALML6	DMRTA2	SNORD11B	LOC115110	RPL22
2	VPS13D	L1TD1	LOC100127888	PRDM16	ICMT
3	SYTL1	LOC339524	LINC00476	WRAP73	CTH
4	RNU11	ARHGAP29	SH2D3C	AJAP1	ACP6
5	GMEB1	AP4B1	PLXNC1	KCNAB2	CELF3
6	NASP	GBA	RBM6	CHD5	CADM3
7	LOC339524	DAP3	CTDSPL	RPL22	B4GALT3
8	FAM40A	B4GALT3	STX6	NOL9	KIAA1614
9	PCP4L1	PCP4L1	SRRM1	CAMTA1	FBXO28
10	C1orf220	MYT1L	ZMPSTE24	PARK7	TMEM127
11	OR2T1	AGBL5	ABCA7	CA6	METTL8
12	LOC115110	LIMS1	HMGB1P1	CTNNBIP1	CFLAR
13	CHD5	SNRK	SEC23B	PGD	DGKD
14	UBXN11	RBM6	UNC13B	PEX14	UBE2F
15	IFI6	ARHGEF3	SEMA6C	EXOSC10	VHL
16	TAF12	C3orf64	PITRM1	MTOR	TRAK1
17	PTP4A2	TBCCD1	ARFGEF1	PLOD1	ZNF662
18	ERI3	USP17	RAD51AP1	FHAD1	SIDT1
19	FRRS1	EEF1A1P9	TNFSF13B	CLCNKB	D4S234E
20	WDR47	TRIML2	CETN1	FBXO42	STX18
21	AP4B1	ANKH	AP4B1	NECAP2	TMEM150C
22	OR6K2	NIM1	MGEA5	ATP13A2	TRIML2
23	B4GALT3	PKD2L2	CFHR4	ARHGEF10L	ERCC8
24	DENND1B	KCNIP1	SLC27A4	PAX7	CAMLG
25	UBE2T	RIPK1	LECT1	IFFO2	DPYSL3
26	ZNF695	ANKS1A	CAPN10	SRRM1	LOC728554
27	KIAA1217	ANKRD6	CELF3	RHCE	AMZ1
28	LOC731789	TXLNB	CHRM3	MAN1C1	NPC1L1
29	ADK	CLDN20	CHRM5	UBXN11	MYO1G
30	PAPSS2	IRF5	CHRNA3	ZDHHC18	IMMP2L
31	HERC4	DOCK8	ADPRHL1	NUDC	ARFGEF1
32	HSPA12A	ERMP1	CHRNB1	WDTC1	ZNF696
33	MS4A3	CORO2A	SORCS1	SYTL1	SLC39A4
34	TMEM132A	SH2D3C	FHAD1	EYA3	ALDH1B1
35	MUS81	C10orf28	LOC115110	SRSF4	CACNA1B
36	NAALAD2	API5	ZNF554	ZCCHC17	DDX50
37	CARS	SERPING1	ARHGAP33	S100PBP	RNLS
38	ST5	TMEM132A	ERCC8	CSMD2	C10orf129
39	RAD51AP1	MTMR2	ZNF837	EPHA10	SEC31B
40	ANO6	HECTD1	CLCNKB	SF3A3	TMEM132A
41	PIP4K2C	CHRM5	RHEBL1	UTP11L	GNB3
42	TXNRD1	FLYWCH1	USP43	MFSD2A	CDCA3
43	B3GNT4	BCAR4	ZNF441	ZMPSTE24	PLA2G1B
44	CCDC62	CIRH1A	MOB3A	HIVEP3	DNAL1
45	LTA4H	VAC14	IFFO2	CCDC30	APBA2
46	UHRF1BP1L	PHLPP2	DCST2	#N/A	CAPN3
47	GOLGA2P5	HTA	FITM2	SZT2	IGF1R
48	C12orf42	CDK10	CTCFL	IPP	MMP25
49	SPPL3	GAS8	UBE2F	AGBL4	OR2C1
50	MCF2L	USP43	C10orf129	DMRTA2	NLRC3
51	FLT1	AP2B1	C11orf84	TXNDC12	BEAN1
52	DZIP1	RAB5C	BEAN1	ZFYVE9	SLC9A5
53	TEX30	PPM1E	GSG1L	ZYG11B	HTA
54	METTL17	SPIRE1	DNAH2	SCP2	ADAMTS18
55	TOMM20L	ABCA7	ZNF534	SSBP3	RILP
56	RDH12	ZNF554	SLC35F3	HEATR8	PER1
57	C14orf45	VAV1	CTH	INADL	WNT9B
58	PPP2R5C	ARHGEF18	PRNT	L1TD1	CETN1
59	HECTD1	DNMT1	IGSF5	JAK1	ONECUT2
60	SNX6	CACNA1A	ENTHD1	NEGR1	PTBP1
61	AHNAK2	EMR2	LOC150568	TNNI3K	LPPR3
62	CHRM5	PDE4C	CTSH	ST6GALNAC5	ABCA7
63	RHOV	ZNF383	CPNE9	NEXN	MOB3A
64	EXD1	KCNK6	DAB2IP	LPHN2	JAK3
65	PTPN9	FUT2	SLC2A7	MCOLN3	TMEM59L
66	MESP1	NLRP12	AMZ1	ODF2L	ARHGAP33
67	OR2C1	CNOT3	AP1B1	HS2ST1	IL29
68	COQ9	MBOAT7	RHBDL3	LOC339524	FUT2
69	CIRH1A	PEG3	SPPL2C	EVI5	ZNF473
70	HTA	ZIM2	AP2B1	ARHGAP29	MYH14
71	LUC7L	PRNT	ZNF383	AP4B1	ZNF544
72	SMG1	DZANK1	TTC24	PTGFRN	ZNF837
73	PHLPP2	BACH1	WDR69	SPAG17	SLC4A11
74	TMEM170A	C21orf63	NIM1	NBPF9	CRLS1
75	PKD1L2	IGSF5	TXLNB	LIX1L	BFSP1
76	SLC2A4	PLA2G6	ADAMTS18	ACP6	MYLK2
77	TNFSF13		DNMT1	NBPF11	ENTHD1
78	SPPL2C		DNMT3A	NBPF10
79	SNX11		DPYSL3	SEMA6C
80	EPN3		DNAH10	VPS72
81	SCARF1		NLRC3	PIP5K1A
82	KIAA0664		TET3	CELF3
83	STX8		AK1	ATP8B2
84	SOST		TRIML2	DCST2
85	FDXR		ERN1	GBA
86	CETN1		ALDH1B1	DAP3
87	SOGA2		EFEMP1	TTC24
88	ABCA7		UNC5CL	CADM3
89	TMPRSS9		FES	B4GALT3
90	ZNF555		PPM1E	PPOX
91	VAV1		DZIP1	ADCY10
92	ARHGEF18		ANKRD6	BRP44
93	UBL5		ABLIM3	F5
94	PIN1		TRAK1	METTL11B
95	ZNF441		DHX30	RABGAP1L
96	FAM125A		SNRNP200	TNR
97	UBA52		PDZRN3	RFWD2
98	ARHGAP33		PHLPP2	ASTN1
99	ZNF383		MYT1L	C1orf49
100	KCNK6		KIF21B	TOR3A
101	SUPT5H		GGA2	AXDND1
102	DLL3		SIPA1L3	KIAA1614
103	FUT2		MPRIP	STX6
104	CNOT3		GPD1L	LAMC1
105	DUS3L		LPIN1	CFHR4
106	DNMT1		FAF2	CRB1
107	CACNA1A		FBXO28	DENND1B
108	PDE4C		SIK2	DDX59
109	SUGP1		ANKS1A	KIF21B
110	ZNF14		ACSL6	LGR6
111	YIF1B		KIAA1033	PPP1R12B
112	C19orf47		NEDD4L	SRGAP2
113	SERTAD3		SYNE1	PLXNA2
114	NLRP12		VPS8	ESRRG
115	TMEM150B		ARHGEF12	GPATCH2
116	PEG3		ARHGEF18	TGFB2
117	DUXA		ATP13A2	TP53BP2
118	ZNF814		FNTB	FBXO28
119	BRE		ICMT	DNAH14
120	MSH2		NUP188	NUP133
121	ANKRD53		SEZ6L	GALNT2
122	PCDP1		ZIM2	SLC35F3
123	RIF1		EML2	B3GALNT2
124	ZAK		PANX1	NID1
125	CFLAR		FUT2	RYR2
126	SNORD11B		LRRC43	CHRM3
127	SNORD11		TMEM59L	FMN2
128	TUBA4B		HECTD1	RGS7
129	COL4A3		PARM1	KMO
130	MYT1L		ZNF473	PLD5
131	DDX11L2		SEC31B	KIF26B
132	C2orf27B		ODZ4	CNST
133	CACNB4		CHD5	ZNF695
134	CERKL		CNTNAP2	NLRP3
135	NEUROD1		GAPVD1	MYT1L
136	DIRC3		GAS8	COLEC11
137	STK25		GBA	ASAP2
138	C20orf196		GBE1	HPCAL1
139	KCNK15		PKD2L2	NOL10
140	PRNT		D4S234E	ROCK2
141	AHCY		NFU1	LPIN1
142	C20orf173		C10orf28	NBAS
143	HMGB1P1		ZNF544	ATAD2B
144	C21orf63		GMPR	ADCY3
145	IGSF5		GNB3	DNMT3A
146	ADSL		GOLGA3	DTNB
147	EP300		IL29	KIF3C
148	RBM5		HTA	EPT1
149	CD86		C3orf64	KCNK3
150	SENP2		RAPGEF1	AGBL5
151	OSTalpha		GRIA1	MPV17
152	ARHGEF3		CCDC113	RBKS
153	C3orf64		TBK1	BRE
154	ITGB5		NPC1L1	ALK
155	SLC12A8		HTT	GALNT14
156	RPN1		EMR2	NLRC4
157	MCCC1		KCNIP1	HEATR5B
158	ETV5		APBA2	PRKD3
159	ATP13A4		HSPA4	HNRPLL
160	ZDHHC19		LUZP2	DHX57
161	USP17		LOC339524	MAP4K3
162	GUF1		IGF1R	EML4
163	EEF1A1P9		INPPL1	KCNG3
164	LOC285419		IRF5	MTA3
165	PET112		ITPR1	PRKCE
166	TRIO		JAK1	MSH2
167	PKD2L2		JAK3	FSHR
168	PCDHGA8		HEATR8	C2orf63
169	ANKH		SWI5	CCDC88A
170	C5orf42		ZNF788	EFEMP1
171	ACSL6		HRNR	CCDC85A
172	RIPK1		ZNF662	REL
173	ANKRD6		USP17	COMMD1
174	TPD52L1		LGALS4	UGP2
175	CLDN20		LIMS1	ACTR2
176	BAK1		BCAR4	ANTXR1
177	LEMD2		LTA4H	GFPT1
178	IPCEF1		MEOX1	NFU1
179	CCM2		NR3C2	AAK1
180	IRF5		MMP2	SNRNP27
181	CYP51A1		TTLL13	TET3
182	PTPRN2		TMEM150C	SEMA4F
183	DEFB135		EEF1A1P9	LRRTM4
184	UNC5D		MYO7B	TCF7L1
185	LOC731779		NFATC2	USP39
186	FAM86B2		NID1	POLR1A
187	TNFRSF10B		CNOT3	RMND5A
188	STK3		NPAS2	SNRNP200
189	CPSF1		WRAP73	FER1L5
190	UNC13B		CLDN20	C2orf55
191	ALDH1B1		OR2C1	TSGA10
192	GPR107		ARHGEF3	EIF5B
193	ZBTB5		PAX7	PDCL3
194	CORO2A		CDON	NPAS2
195	SH2D3C		GLOD4	TGFBRAP1
196	LCN6		UTP11L	LIMS1
197	LCN10		ACP6	SH3RF3
198	OR13H1		PRKAG2	ZC3H8
199			PDE4C	DDX11L2
200			NOP58	SCTR
201			ATP6V1H	TMEM177
202			ZNF44	EPB41L5
203			PEG3	CLASP1
204			PER1	CNTNAP5
205			PGD	MYO7B
206			PLA2G1B	LOC150776
207			LRP1B	NCKAP5
208			PLCG2	ZRANB3
209			STX18	NXPH2
210			PLOD1	LRP1B
211			FXYD5	KCNJ3
212			SEMA5B	ACVR1
213			HEATR5B	RBMS1
214			L1TD1	UBR3
215			CRLS1	MYO3B
216			ZRANB1	METTL8
217			SIDT1	HAT1
218			SNRK	METAP1D
219			SLC41A3	ZAK
220			TMEM132A	PDE11A
221			KIF26B	CCDC141
222			ATG2B	COL5A2
223			ARMC4	NAB1
224			TBCCD1	DNAH7
225			DZANK1	STK17B
226			PGM2	HECW2
227			BRF2	PGAP1
228			RNLS	CFLAR
229			PPP3CC	ALS2
230			PPP5C	SUMO1
231			MCM10	NOP58
232			GOLGA2P5	BMPR2
233			SLC39A4	NBEAL1
234			PRKAB1	ABI2
235			TMEM127	RAPH1
236			VAC14	PLEKHM3
237			POLR3B	PTH2R
238			CHFR	MAP2
239			NUP133	MARCH4
240			PRKCE	STK36
241			ADCY10	TUBA4A
242			ANKH	EPHA4
243			EIF4ENIF1	SGPP2
244			SPIRE1	COL4A3
245			BACH1	WDR69
246			NUP107	FBXO36
247			SLC44A2	DGKD
248			ATP10A	AGAP1
249			LYRM2	IQCA1
250			PTBP1	LRRFIP1
251			PTGFRN	UBE2F
252			ODF2L	SCLY
253			HEG1	TRAF3IP1
254			WDFY4	HDAC4
255			KIAA1614	CAPN10
256			PTPN3	KIF1A
257			CATSPERG	SNED1
258			CADM3	CNTN6
259			PTPRE	SUMF1
260			RAB5C	ITPR1
261			RAD51C	CPNE9
262			C21orf63	ATP2B2
263			RHCE	ATG7
264			AFAP1	TSEN2
265			TSKS	NUP210
266			AGBL5	TPRXL
267			CELF5	HACL1
268			RPL22	RARB
269			RPS6KA2	NGLY1
270			RYR1	NEK10
271			RYR2	OSBPL10
272			BFSP1	GPD1L
273			SCO1	CLASP2
274			SCTR	CTDSPL
275			DMRTA2	MYRIP
276			MYO1G	ULK4
277			MMP25	TRAK1
278			DCLRE1C	CCBP2
279			CSMD1	FAM198A
280			ALG1L2	SNRK
281			EFCAB6	SCAP
282			SLC1A1	SMARCC1
283			ABCA17P	DHX30
284			PCP4L1	MAP4
285			SLC9A5	IP6K2
286			SNTB2	CCDC36
287			SORL1	BSN
288			SPG7	RBM6
289			SRPK1	DOCK3
290			ST5	SFMBT1
291			SUPT5H	TKT
292			SUPV3L1	CACNA1D
293			VPS72	IL17RB
294			TECTA	ACTR8
295			TKT	ARHGEF3
296			SERPING1	FHIT
297			TNR	PTPRG
298			TRIO	CADPS
299			CAPN5	MAGI1
300			TUBA4A	FAM19A1
301			LOC728554	C3orf64
302			TYK2	PDZRN3
303			LOC731779	ROBO1
304			UTRN	GBE1
305			VAV1	ST3GAL6
306			VHL	COL8A1
307			CORO2A	C3orf26
308			WNT9B	IMPG2
309			XRCC1	SENP7
310			ZNF74	CD200
311			CA6	SIDT1
312			CACNA1A	LSAMP
313			CACNA1B	IGSF11
314			CACNA1C	GOLGB1
315			CACNA1D	CD86
316			DAP3	DIRC2
317			DDX50	SEMA5B
318			PDCL3	KALRN
319			MBOAT7	ITGB5
320			GNPTAB	HEG1
321			FLJ13197	SLC12A8
322			MLF1IP	SLC41A3
323			IQCA1	PODXL2
324			MYH14	RUVBL1
325			KLHL36	TMCC1
326			SLTM	ALG1L2
327			METTL8	ARMC8
328			NAA40	NME9
329			ZNF696	MRAS
330			LPPR3	CLSTN2
331			ERMP1	ACPL2
332			CEP76	GK5
333			KIAA0226L	RSRC1
334			MUS81	SCHIP1
335			CD276	IFT80
336			PDHX	GPR160
337			TSEN2	NAALADL2
338			DOCK8	TBL1XR1
339			CAMLG	ACTL6A
340			CAPN3	MCCC1
341			CDCA3	MCF2L2
342			DNAL1	VPS8
343			RILP	TBCCD1
344			IMMP2L	LPP
345			SLC4A11	LEPREL1
346			PLA2G6	UTS2D
347			MYCBPAP	FGF12
348			EEA1	MB21D2
349			ANTXR1	ATP13A5
350			SLC37A3	ATP13A4
351			FLYWCH1	ACAP2
352			CIRH1A	PPP1R2
353			DGKD	TFRC
354			TRIM5	ZDHHC19
355			MYLK2	DLG1
356			API5	KIAA0226
357			CDK10	ABCA11P
358			KMO	TMEM175
359			PCDHGB4	HTT
360			B4GALT3	STK32B
361			RIPK1	AFAP1
362			ADAM6	ACOX3
363			GGH	FAM184B
364			CFLAR	PCDH7
365			MTMR2	PGM2
366			RSPH1	TBC1D1
367			FCHSD1	FLJ13197
368			KALRN	RBM47
369			FER1L5	SLC30A9
370			PAPSS2	GUF1
371			NLRP12	SCFD2
372			MYOM2	PDGFRA
373			MAGI1	LPHN3
374			NRXN3	LOC550112
375			ACTR8	TMPRSS11F
376			MUC16	MOB1B
377			ARHGAP29	RASSF6
378			FADS2	PARM1
379			ABCC12	LIN54
380			KCNK6	AGPAT9
381			ONECUT2	MAPK10
382			KIAA0430	FAM190A
383			EIF5B	GRID2
384			DEPDC5	PPA2
385			CLINT1	DKK2
386			IFT140	ELOVL6
387			TM9SF4	C4orf21
388			POM121	CAMK2D
389			GFPT2	NDNF
390			DOPEY2	TNIP3
391				QRFPR
392				SPATA5
393				LARP1B
394				PHF17
395				MAML3
396				USP38
397				NR3C2
398				LRBA
399				FAM160A1
400				GRIA2
401				MARCH1
402				KLHL2
403				CPE
404				TLL1
405				DDX60
406				PALLD
407				NEK1
408				GALNTL6
409				ODZ3
410				MLF1IP
411				SORBS2
412				FAT1
413				TRIML2
414				LPCAT1
415				ROPN1L
416				CTNND2
417				TRIO
418				ANKH
419				MYO10
420				PDZD2
421				MTMR12
422				SPEF2
423				C5orf42
424				PRKAA1
425				PLCXD3
426				NIM1
427				NDUFS4
428				ARL15
429				ANKRD55
430				PDE4D
431				ADAMTS6
432				MAP1B
433				TNPO1
434				RGNEF
435				SV2C
436				S100Z
437				ARSB
438				RASGRF2
439				SSBP2
440				ATG10
441				XRCC4
442				ANKRD32
443				SLCO4C1
444				FBXL17
445				SRFBP1
446				FLJ33630
447				RAPGEF6
448				ACSL6
449				P4HA2
450				HSPA4
451				FSTL4
452				CDKN2AIPNL
453				CDKL3
454				PKD2L2
455				KDM3B
456				NRG2
457				PCDHGA1
458				PCDHGA2
459				PCDHGA3
460				PCDHGB1
461				PCDHGA4
462				PCDHGB2
463				PCDHGA5
464				PCDHGB3
465				PCDHGA6
466				PCDHGA7
467				PCDHGB4
468				FCHSD1
469				PPP2R2B
470				DPYSL3
471				ABLIM3
472				PPARGC1B
473				CDX1
474				CAMK2A
475				GRIA1
476				HAVCR2
477				CLINT1
478				ODZ2
479				WWC1
480				KCNIP1
481				STK10
482				ERGIC1
483				HRH2
484				CPLX2
485				C5orf25
486				CLTB
487				FAF2
488				GPRIN1
489				UNC5A
490				FAM193B
491				LOC728554
492				COL23A1
493				RASGEF1C
494				GFPT2
495				GMDS
496				RIPK1
497				FARS2
498				PHACTR1
499				GMPR
500				CDKAL1
501				LINC00340
502				FAM65B
503				LRRC16A
504				ZNF323
505				PACSIN1
506				SPDEF
507				UHRF1BP1
508				ANKS1A
509				SRPK1
510				PNPLA1
511				BTBD9
512				LRFN2
513				UNC5CL
514				TRERF1
515				UBR2
516				KIAA0240
517				MEA1
518				PPP2R5D
519				PTK7
520				MRPL14
521				SUPT3H
522				RCAN2
523				TNFRSF21
524				TRAM2
525				GSTA2
526				BAI3
527				C6orf57
528				KCNQ5
529				CD109
530				MYO6
531				SYNCRIP
532				RNGTT
533				SRSF12
534				ANKRD6
535				LYRM2
536				FAXC
537				ASCC3
538				HACE1
539				BEND3
540				PDSS2
541				SEC63
542				ARMC2
543				AKD1
544				FIG4
545				TRAF3IP2
546				FAM184A
547				MAN1A1
548				NKAIN2
549				KIAA0408
550				SOGA3
551				PTPRK
552				L3MBTL3
553				ENPP1
554				AHI1
555				PDE7B
556				MAP3K5
557				TXLNB
558				AIG1
559				PHACTR2
560				UTRN
561				GRM1
562				LATS1
563				SYNE1
564				OPRM1
565				IPCEF1
566				TIAM2
567				TFB1M
568				CLDN20
569				PARK2
570				PACRG
571				PDE10A
572				RPS6KA2
573				FGFR1OP
574				CCR6
575				WDR27
576				PRKAR1B
577				HEATR2
578				C7orf50
579				LOC389458
580				RBAK
581				WIPI2
582				SLC29A4
583				DAGLB
584				KDELR2
585				RAPGEF5
586				JAZF1
587				CPVL
588				CHN2
589				PLEKHA8
590				PDE1C
591				AAA1
592				KIAA0895
593				STARD3NL
594				HECW1
595				BLVRA
596				CAMK2B
597				NPC1L1
598				MYO1G
599				CCM2
600				ABCA13
601				VWC2
602				GRB10
603				VOPP1
604				ZNF273
605				VKORC1L1
606				CRCP
607				AUTS2
608				CALN1
609				TYW1B
610				POM121
611				BAZ1B
612				PMS2P5
613				POM121C
614				LOC100132832
615				CCDC146
616				PCLO
617				ABCB1
618				ADAM22
619				CDK14
620				MTERF
621				AKAP9
622				CYP51A1
623				ANKIB1
624				CDK6
625				MGC72080
626				LMTK2
627				PMS2P1
628				EMID2
629				DPY19L2P2
630				ATXN7L1
631				PRKAR2B
632				COG5
633				SLC26A4
634				LAMB1
635				IMMP2L
636				CAV2
637				CAV1
638				KCND2
639				PTPRZ1
640				CADPS2
641				GRM8
642				SND1
643				KCP
644				IRF5
645				AHCYL2
646				UBE2H
647				EXOC4
648				LRGUK
649				SLC13A4
650				CHRM2
651				KLRG2
652				SLC37A3
653				MKRN1
654				BRAF
655				CNTNAP2
656				CUL1
657				LOC155060
658				PRKAG2
659				GALNTL5
660				DPP6
661				PTPRN2
662				MYOM2
663				CSMD1
664				MSRA
665				DEFB135
666				CSGALNACT1
667				NPM2
668				PPP3CC
669				LOXL2
670				FZD3
671				PURG
672				UNC5D
673				BRF2
674				ASH2L
675				NKX6-3
676				ANK1
677				IKBKB
678				HOOK3
679				KIAA0146
680				PRKDC
681				ATP6V1H
682				TCEA1
683				RP1
684				XKR4
685				TMEM68
686				SDR16C5
687				CLVS1
688				GGH
689				CSPP1
690				STAU2
691				JPH1
692				RALYL
693				LAPTM4B
694				STK3
695				NCALD
696				BAALC
697				RIMS2
698				OXR1
699				EXT1
700				DSCC1
701				ATAD2
702				PVT1
703				ASAP1
704				KCNQ3
705				LRRC6
706				ST3GAL1
707				KHDRBS3
708				FAM135B
709				LOC731779
710				BAI1
711				HEATR7A
712				DOCK8
713				DMRT1
714				SLC1A1
715				AK3
716				JAK2
717				ERMP1
718				GLDC
719				KDM4C
720				PTPRD
721				TTC39B
722				C9orf93
723				SH3GL2
724				SUGT1P1
725				PRSS3
726				UNC13B
727				CD72
728				KGFLP1
729				CBWD3
730				TRPM3
731				RORB
732				TLE1
733				NTRK2
734				NAA35
735				DAPK1
736				ROR2
737				SPTLC1
738				CENPP
739				C9orf3
740				ZNF367
741				ZNF510
742				ZNF782
743				TMOD1
744				CORO2A
745				GABBR2
746				INVS
747				LPPR1
748				PTPN3
749				FKBP15
750				CDC26
751				ASTN2
752				STOM
753				DAB2IP
754				STRBP
755				DENND1A
756				SCAI
757				GAPVD1
758				SH2D3C
759				AK1
760				SLC25A25
761				SWI5
762				SLC27A4
763				URM1
764				ODF2
765				SPTAN1
766				NUP188
767				FNBP1
768				GPR107
769				ABL1
770				RAPGEF1
771				CACNA1B
772				DMD
773				IGSF1
774				ADARB2
775				PITRM1
776				LOC100216001
777				PFKFB3
778				CAMK1D
779				CCDC3
780				MCM10
781				PRPF18
782				FRMD4A
783				DCLRE1C
784				PTER
785				SLC39A12
786				CACNB2
787				KIAA1217
788				GPR158
789				ARMC4
790				MPP7
791				LOC387647
792				ARHGAP12
793				EPC1
794				PARD3
795				FRMPD2
796				MAPK8
797				WDFY4
798				PCDH15
799				BICC1
800				CCDC6
801				NRBF2
802				JMJD1C
803				CTNNA3
804				DDX50
805				SUPV3L1
806				ANXA7
807				SEC24C
808				AP3M1
809				ADK
810				LOC283050
811				ZMIZ1
812				NRG3
813				C10orf99
814				PAPSS2
815				RNLS
816				MARCH5
817				TBC1D12
818				C10orf129
819				SORBS1
820				SLIT1
821				MORN4
822				C10orf28
823				LOXL4
824				ABCC2
825				DNMBP
826				ERLIN1
827				SEC31B
828				MGEA5
829				CNNM2
830				SH3PXD2A
831				SORCS1
832				TCF7L2
833				CASP7
834				ABLIM1
835				HSPA12A
836				MCMBP
837				TACC2
838				CUZD1
839				ACADSB
840				LHPP
841				FAM53B
842				METTL10
843				ZRANB1
844				ADAM12
845				PTPRE
846				INPP5A
847				PTDSS2
848				AP2A2
849				KCNQ1
850				NUP98
851				STIM1
852				TRIM5
853				NLRP14
854				ST5
855				SCUBE2
856				SBF2
857				TEAD1
858				PRMT3
859				LUZP2
860				ANO3
861				EIF3M
862				ABTB2
863				PDHX
864				API5
865				AMBRA1
866				PTPRJ
867				SERPING1
868				GIF
869				TMEM132A
870				FADS2
871				C11orf84
872				NAA40
873				MUS81
874				BBS1
875				SYT12
876				KDM2A
877				ALDH3B2
878				SHANK2
879				INPPL1
880				CHRDL2
881				ARRB1
882				CAPN5
883				KCTD21
884				ODZ4
885				DLG2
886				FAT3
887				KIAA1731
888				PANX1
889				MTMR2
890				SLC35F2
891				C11orf65
892				DDX10
893				RDX
894				SIK2
895				DIXDC1
896				NCAM1
897				FAM55A
898				CADM1
899				FXYD6
900				ARCN1
901				BCL9L
902				ARHGEF12
903				GRIK4
904				TECTA
905				SORL1
906				OR8G5
907				CDON
908				KIRREL3
909				ARHGAP32
910				PRDM10
911				NTM
912				OPCML
913				KDM5A
914				B4GALNT3
915				CACNA1C
916				CCND2
917				RAD51AP1
918				GNB3
919				CDCA3
920				LRRC23
921				ETV6
922				LRP6
923				MGST1
924				PIK3C2G
925				SOX5
926				BCAT1
927				PPFIBP1
928				FAR2
929				DENND5B
930				BICD1
931				CPNE8
932				YAF2
933				ADAMTS20
934				TMEM117
935				PLEKHA8P1
936				ANO6
937				ARID2
938				SENP1
939				PRKAG1
940				RHEBL1
941				FAM186A
942				TFCP2
943				ACVR1B
944				ATF7
945				FLJ12825
946				R3HDM2
947				INHBC
948				FAM19A2
949				DPY19L2
950				TBK1
951				RASSF3
952				NUP107
953				SLC35E3
954				EEA1
955				PLXNC1
956				FGD6
957				LTA4H
958				C12orf63
959				ANKS1B
960				UHRF1BP1L
961				GOLGA2P5
962				GNPTAB
963				PARPBP
964				TXNRD1
965				KIAA1033
966				POLR3B
967				SSH1
968				SVOP
969				TCHP
970				IFT81
971				HVCN1
972				CUX2
973				ATXN2
974				TMEM116
975				PTPN11
976				SLC24A6
977				RNFT2
978				KSR2
979				SRRM4
980				PRKAB1
981				CIT
982				CCDC64
983				KDM2B
984				TMEM120B
985				WDR66
986				LRRC43
987				CLIP1
988				MPHOSPH9
989				DNAH10
990				TMEM132B
991				GLT1D1
992				TMEM132D
993				GOLGA3
994				CHFR
995				SGCG
996				FLT1
997				MTUS2
998				KATNAL1
999				HMGB1
1000				B3GALTL
1001				PDS5B
1002				STARD13
1003				KIAA0564
1004				DGKH
1005				ENOX1
1006				GTF2F2
1007				SIAH3
1008				KIAA0226L
1009				LRCH1
1010				DLEU1
1011				ATP7B
1012				LECT1
1013				KLF12
1014				GPC5
1015				DZIP1
1016				HS6ST3
1017				FARP1
1018				STK24
1019				PCCA
1020				TEX30
1021				FAM155A
1022				TNFSF13B
1023				MYO16
1024				MCF2L
1025				ADPRHL1
1026				NOVA1
1027				PRKD1
1028				HECTD1
1029				SPTSSA
1030				KIAA0391
1031				FAM179B
1032				MDGA2
1033				NEMF
1034				NID2
1035				TXNDC16
1036				GCH1
1037				ARID4A
1038				DAAM1
1039				MNAT1
1040				RAB15
1041				FNTB
1042				TMEM229B
1043				RAD51B
1044				DCAF5
1045				SLC39A9
1046				SLC10A1
1047				SLC8A3
1048				MAP3K9
1049				NUMB
1050				C14orf45
1051				LIN52
1052				NEK9
1053				ANGEL1
1054				NOXRED1
1055				NRXN3
1056				CEP128
1057				FLRT2
1058				ZC3H14
1059				KCNK13
1060				TTC7B
1061				TRIP11
1062				ATG2B
1063				WDR25
1064				PPP2R5C
1065				TRAF3
1066				BRF1
1067				ADAM6
1068				SNRPN
1069				UBE3A
1070				ATP10A
1071				GABRB3
1072				HERC2
1073				APBA2
1074				ULK4P1
1075				RYR3
1076				CHRM5
1077				MEIS2
1078				TMCO5A
1079				EXD1
1080				CHP
1081				EHD4
1082				CAPN3
1083				UBR1
1084				FRMD5
1085				CASC4
1086				SPG11
1087				C15orf33
1088				FGF7
1089				TMOD2
1090				TMOD3
1091				SLTM
1092				RORA
1093				LACTB
1094				PARP16
1095				IGDCC3
1096				DENND4A
1097				DIS3L
1098				SMAD3
1099				MAP2K5
1100				MYO9A
1101				CD276
1102				SIN3A
1103				CHRNA3
1104				CTSH
1105				ARNT2
1106				HOMER2
1107				ABHD2
1108				FANCI
1109				AP3S2
1110				TTLL13
1111				FES
1112				SLCO3A1
1113				LOC91948
1114				IGF1R
1115				LRRK1
1116				CHSY1
1117				AXIN1
1118				IFT140
1119				ABCA17P
1120				FLYWCH1
1121				NLRC3
1122				TRAP1
1123				CREBBP
1124				ADCY9
1125				TFAP4
1126				RBFOX1
1127				ABAT
1128				GRIN2A
1129				CLEC16A
1130				BCAR4
1131				SNX29
1132				MKL2
1133				PARN
1134				KIAA0430
1135				ABCC1
1136				XYLT1
1137				TMC7
1138				C16orf62
1139				IQCK
1140				ACSM5
1141				METTL9
1142				GGA2
1143				PRKCB
1144				GSG1L
1145				CCDC101
1146				ABCC12
1147				ZNF423
1148				FTO
1149				MMP2
1150				COQ9
1151				CCDC113
1152				CNOT1
1153				BEAN1
1154				SLC9A5
1155				DUS2L
1156				NFATC3
1157				TMCO7
1158				CIRH1A
1159				SNTB2
1160				CYB5B
1161				DDX19B
1162				DDX19A
1163				ST3GAL2
1164				VAC14
1165				PHLPP2
1166				HTA
1167				ADAMTS18
1168				WWOX
1169				CMC2
1170				PLCG2
1171				CDH13
1172				NECAB2
1173				KLHL36
1174				BANP
1175				SPG7
1176				CDK10
1177				GAS8
1178				VPS53
1179				GLOD4
1180				NXN
1181				RILP
1182				SMG6
1183				RAP1GAP2
1184				PELP1
1185				PITPNM3
1186				KIAA0753
1187				CHRNB1
1188				TNFSF12
1189				TNFSF12-TNFSF13
1190				FXR2
1191				DNAH2
1192				PER1
1193				MYH10
1194				STX8
1195				WDR16
1196				USP43
1197				SCO1
1198				ARHGAP44
1199				HS3ST3A1
1200				NCOR1
1201				PIGL
1202				MPRIP
1203				GRAP
1204				NLK
1205				KRT18P55
1206				SEZ6
1207				TAOK1
1208				CRLF3
1209				RHBDL3
1210				MYO1D
1211				ASIC2
1212				AP2B1
1213				TADA2A
1214				MRPL45
1215				CASC3
1216				RAB5C
1217				BRCA1
1218				MEOX1
1219				C17orf104
1220				CCDC43
1221				MAPT-AS1
1222				NSF
1223				WNT9B
1224				CDK5RAP3
1225				SNX11
1226				MYCBPAP
1227				RAD51C
1228				PPM1E
1229				PRR11
1230				BCAS3
1231				MED13
1232				METTL2A
1233				MRC2
1234				MARCH10
1235				ERN1
1236				TEX2
1237				AXIN2
1238				CEP112
1239				CACNG5
1240				PITPNC1
1241				ABCA10
1242				SEC14L1
1243				SEPT9
1244				TK1
1245				USP36
1246				RBFOX3
1247				RPTOR
1248				DLGAP1
1249				PTPRM
1250				SOGA2
1251				GNAL
1252				MPPE1
1253				SPIRE1
1254				CEP76
1255				PSMG2
1256				C18orf1
1257				ESCO1
1258				ABHD3
1259				MIB1
1260				TMEM241
1261				RIOK3
1262				TTC39C
1263				OSBPL1A
1264				ZNF521
1265				KCTD1
1266				ASXL3
1267				INO80C
1268				SLC39A6
1269				FHOD3
1270				CELF4
1271				SLC14A2
1272				C18orf25
1273				CTIF
1274				DCC
1275				MBD2
1276				WDR7
1277				NEDD4L
1278				ALPK2
1279				VPS4B
1280				TSHZ1
1281				RBFA
1282				ABCA7
1283				MEX3D
1284				MOB3A
1285				LMNB2
1286				ZNF554
1287				CELF5
1288				PLIN3
1289				PTPRS
1290				CATSPERD
1291				FUT5
1292				ACSBG2
1293				VAV1
1294				EMR1
1295				INSR
1296				ARHGEF18
1297				MUC16
1298				FBXL12
1299				DNMT1
1300				TYK2
1301				PDE4A
1302				SLC44A2
1303				DNM2
1304				CARM1
1305				SMARCA4
1306				ZNF823
1307				ZNF441
1308				ZNF440
1309				ZNF788
1310				ZNF44
1311				NACC1
1312				CACNA1A
1313				EMR2
1314				EPS15L1
1315				MED26
1316				CPAMD8
1317				JAK3
1318				CCDC124
1319				PDE4C
1320				TMEM59L
1321				SLC25A42
1322				MAU2
1323				LOC284440
1324				ZNF85
1325				ZNF254
1326				POP4
1327				TSHZ3
1328				KCTD15
1329				UBA2
1330				FXYD5
1331				ARHGAP33
1332				ZNF565
1333				ZNF420
1334				ZNF383
1335				ZNF781
1336				SIPA1L3
1337				KCNK6
1338				CATSPERG
1339				RYR1
1340				LGALS4
1341				ECH1
1342				HNRNPL
1343				IL29
1344				SUPT5H
1345				ZNF546
1346				C19orf47
1347				CCDC97
1348				TMEM91
1349				XRCC1
1350				CLPTM1
1351				OPA3
1352				EML2
1353				SAE1
1354				LMTK3
1355				FUT2
1356				TSKS
1357				ZNF841
1358				ZNF534
1359				ZNF320
1360				ZNF813
1361				ZNF331
1362				NLRP12
1363				CACNG7
1364				CNOT3
1365				MBOAT7
1366				TMEM150B
1367				ZNF787
1368				PEG3
1369				ZIM2
1370				DUXA
1371				C19orf18
1372				ZNF8
1373				SDCBP2
1374				ZNF343
1375				C20orf194
1376				RNF24
1377				PRNT
1378				PLCB1
1379				MACROD2
1380				DZANK1
1381				SEC23B
1382				C20orf26
1383				RALGAPA2
1384				PLK1S1
1385				C20orf3
1386				HM13
1387				TM9SF4
1388				SNTA1
1389				AHCY
1390				NDRG3
1391				SOGA1
1392				SAMHD1
1393				PTPRT
1394				FITM2
1395				CDH22
1396				EYA2
1397				ZMYND8
1398				KCNB1
1399				SLC9A8
1400				BCAS4
1401				NFATC2
1402				DOK5
1403				RBM38
1404				CTCFL
1405				LOC100127888
1406				SLCO4A1
1407				ZGPAT
1408				ZBTB46
1409				BAGE2
1410				USP25
1411				LINC00189
1412				BACH1
1413				GRIK1
1414				C21orf63
1415				CRYZL1
1416				ITSN1
1417				DONSON
1418				DOPEY2
1419				ERG
1420				IGSF5
1421				RSPH1
1422				AGPAT3
1423				ZNF74
1424				MED15
1425				SNAP29
1426				HIC2
1427				YPEL1
1428				SGSM1
1429				ADRBK2
1430				SEZ6L
1431				MIAT
1432				AP1B1
1433				NIPSNAP1
1434				MTMR3
1435				HORMAD2
1436				OSBP2
1437				EIF4ENIF1
1438				DEPDC5
1439				SYN3
1440				LARGE
1441				APOL5
1442				APOL1
1443				PLA2G6
1444				DMC1
1445				CACNA1I
1446				TNRC6B
1447				ADSL
1448				EFCAB6
1449				FAM118A
1450				CELSR1
1451				GRAMD4
1452				PANX2

## Sheet: SC.NOR.24.hyper
	promoter.regions.hg18	fiveUTR.regions.hg18	exon.regions.hg18	intron.regions.hg18	threeUTR.regions.hg18
1	ARHGEF10L	AIM1L	LINC00476	TTLL10	OPRD1
2	LEPR	C1orf210	USH1C	SCNN1D	FOXE3
3	PHGDH	S100A3	RAPGEF3	MORN1	NFIA
4	TTC24	SULT1C2	CEBPE	FLJ42875	S100A3
5	CR2	PAX8	HIBADH	CAMTA1	PFKFB4
6	CR1L	SLC38A11	BTN3A2	CASZ1	ADPRH
7	FLJ42875	CCDC48	LDB3	TNFRSF1B	LRRIQ4
8	AIM1L	C3orf36	SDSL	KAZN	RBM47
9	COL9A2	AGTR1	CIDEA	ARHGEF19	TSLP
10	C1orf210	CLRN1	FCRL1	ESPNP	NEUROG1
11	NBPF14	RASSF6	ARAP1	CROCC	BTN3A2
12	S100A4	ALPK1	CLN3	ARHGEF10L	C6orf106
13	S100A3	RAI14	AMICA1	IGSF21	SUPT3H
14	CRTAC1	KIAA2026	TPPP2	PAX7	SLC35D3
15	NRAP	AQP7	KLHL33	CELA3B	KIAA0196
16	FOXR1	CRTAC1	PLA2G4E	RHCE	C9orf66
17	LMO1	SLC18A2	LOXHD1	SLC30A2	C9orf47
18	MEN1	STK33	CYP4F22	AIM1L	C9orf84
19	AMICA1	AMICA1	ARHGEF19	LAPTM5	VCX3B
20	AQP6	SDSL	ZNF831	LCK	NRP1
21	TMTC1	GUCY1B2	NOBOX	TRIM62	LDB3
22	RNF17	TPPP2	CR1	CSMD2	PDE3B
23	TPPP2	C15orf39	CR2	KCNQ4	PIWIL4
24	DHRS7	LOC645752	ADPRH	C1orf210	FLI1
25	LOXL1	HAPLN3	CRYBB2	MAST2	AQP5
26	C15orf39	GNG13	FRMPD2	TSPAN1	AQP6
27	RPL4	LOC283867	PIWIL4	GLIS1	GOLGA2P5
28	LOC645752	PMFBP1	CSNK1G2	TCEANC2	PXN
29	BNC1	MYH13	HAPLN3	ACOT11	CEBPE
30	LOC283867	PPY	TCAM1P	DAB1	BCL11B
31	PMFBP1	FBN3	C1orf210	FGGY	GANC
32	PKD1L2	ASIP	SLC38A11	NFIA	CHTF18
33	TMEM88	GGT5	C9orf66	LEPR	GNG13
34	C17orf53	SLC5A1	KIAA2026	GNG12	SPN
35	RAB37	PANX2	C9orf84	PTGER3	GFAP
36	SLC9A3R1		DCC	CRYZ	RAB37
37	SEZ6		CYP4Z2P	ST6GALNAC3	CIDEA
38	HAP1		RASSF6	HFM1	CSNK1G2
39	PLEKHH3		PKD1L1	DPYD	CYP4F22
40	PPY		NLRP6	CDC14A	CEACAM16
41	PLEKHM1		AGTR1	NTNG1	TGM2
42	HOXB1		NBPF11	VAV3	LPIN3
43	SERPINB2		EPHA1	CD53	CRYBB2
44	PLEKHF1		SPATA13	VTCN1	IL2RB
45	KLK3		FOXE3	HSD3B2
46	FBN3		FLI1	PHGDH
47	FBXO46		KDM6B	NOTCH2NL
48	CGB		SSPO	NBPF9
49	PTH2		STAB1	NBPF14
50	SIGLEC12		CLEC16A	NBPF11
51	TNNI3		FN1	S100A3
52	DPYSL5		CELA3B	FCRL1
53	SPR		TTLL10	IGSF9
54	IL1R1		NBPF14	LMX1A
55	SULT1C2		GANC	RXRG
56	CDK15		RAI14	CD247
57	SRD5A2		PHGDH	LOC284688
58	PAX8		EHF	RABGAP1L
59	EBF4		MYOF	PAPPA2
60	ASIP		GFAP	RGSL1
61	LPIN3		GGT5	FAM129A
62	PHACTR3		FILIP1	DENND1B
63	KCNE1		GPC3	C1orf106
64	CLDN14		GPD1	IGFN1
65	SLC5A1		LOC283050	PKP1
66	GGT5		GPR133	PIK3C2B
67	TMPRSS6		LOC283867	CR2
68	ITPR1		MILR1	CR1
69	CCDC72		LOC284688	CR1L
70	STAB1		LOC285456	RPS6KC1
71	AGTR1		C7orf53	USH2A
72	ROBO1		SCARA5	ESRRG
73	C3orf36		C9orf47	SLC30A10
74	CLRN1		GRB10	MARC1
75	NPNT		HIPK2	OBSCN
76	ALPK1		GRIK4	DISC1
77	PPP2R2C		GUCY1B2	RYR2
78	RASSF6		SNX8	WDR64
79	FAT1		HABP2	PLD5
80	CCNI2		RAB37	KIF26B
81	SH3RF2		HSD17B3	SMYD3
82	CCDC69		C1QTNF9	CNST
83	TSPO2		LOC339788	LOC339788
84	UNC5CL		SLC35D3	ATP6V1C2
85	RAB23		LRRIQ4	OSR1
86	ADCYAP1R1		C19orf51	OTOF
87	FAM66A		IL2RB	ALK
88	ELP3		IL12B	CAPN14
89	PKHD1L1		AQP5	LTBP1
90	DEFA1B		AQP6	VIT
91	C8orf80		AQP7	FAM82A1
92	CPA6		ITGA5	THADA
93	DOCK8		ITGAE	C2orf61
94	CLTA		ITPR1	KCNK12
95	FAM22G		TEX9	MSH2
96	PRRX2		KCNQ3	WDPCP
97	C9orf167		CEACAM16	GKN1
98	AQP7		FLJ43860	TGFA
99	PTGES		TMEM8C	DYSF
100	TMEM8C		LCK	EXOC6B
101	OR13H1		MYO18A	CTNNA2
102	GLRA4		LOXL1	ELMOD3
103			VCX3B	LINC00152
104			ASIP	RMND5A
105			FLJ42875	ANKRD20A8P
106			MYH2	ASTL
107			MYH8	IL1R1
108			MYO7A	SULT1C2
109			NEB	SH3RF3
110			NEUROG1	SEPT10
111			NFIA	ACOXL
112			NRAP	LOC654433
113			OPHN1	PAX8
114			OPRD1	DPP10
115			PLA2G3	CCDC93
116			ATP6V0A4	C2orf76
117			PAX7	CNTNAP5
118			PDE3B	BIN1
119			GNG13	NCKAP5
120			PEX7	THSD7B
121			PFKFB4	NXPH2
122			LINC00158	ARHGAP15
123			RBM47	KIF5C
124			SYTL2	LYPD6B
125			AIM1L	LYPD6
126			CRTAC1	NEB
127			ARHGEF10L	GALNT13
128			FGGY	CCDC148
129			PPY	TANC1
130			GOLGA2P5	ITGB6
131			CEP72	SLC38A11
132			CDK5RAP2	XIRP2
133			CENPJ	NOSTRIN
134			GKN1	ABCB11
135			TMPRSS4	MYO3B
136			PANX2	METAP1D
137			C15orf39	ZAK
138			ATP13A1	ZNF385B
139			ZMIZ1	CCDC150
140			ALPK3	ALS2CR11
141			IGSF9	PARD3B
142			PXN	PLEKHM3
143			RET	CPS1
144			RGS3	ERBB4
145			ROBO1	FN1
146			S100A3	DIRC3
147			CHTF18	TTLL4
148			BLK	DOCK10
149			CDH23	SLC19A3
150			CPSF4L	DIS3L2
151			TEKT3	IQCA1
152			LOC645752	CNTN6
153			C6orf106	SUMF1
154			LPIN3	ITPR1
155			BCL11B	IQSEC1
156			SLC5A1	GRIP2
157			GOLGA6D	C3orf20
158			SLC18A2	FGD5
159			STK33	GALNTL2
160			SPN	UBE2E2
161			STAT6	TGFBR2
162			SULT1C2	OSBPL10
163			TGM2	TRANK1
164			TPH1	CCDC13
165			CLRN1	LRRC2
166			SLC30A2	SMARCC1
167			PAX8	CCDC51
168			C17orf53	SEMA3F
169			CCDC48	DNAH1
170			PLEKHH3	STAB1
171			C3orf36	CACNA2D3
172			ALPK1	ERC2
173			GRIP2	SLMAP
174			PMFBP1	FAM107A
175			BFSP2	FHIT
176			FBN3	SLC25A26
177			MAK16	SUCLG2
178			SUPT3H	ROBO2
179			PYROXD2	ROBO1
180			COL27A1	C3orf26
181			TSLP	FILIP1L
182			KRT38	NFKBIZ
183			MYH13	CBLB
184			ADAM6	GUCA1C
185			SIGLEC5	PHLDB2
186			NRP1	ZBTB20
187			ACTN3	LSAMP
188			IGFN1	CSTA
189			OTOF	CCDC48
190			NCOR2	IFT122
191			KIAA0196	NEK11
192			IQSEC1	ACPP
193				BFSP2
194				EPHB1
195				ESYT3
196				CLSTN2
197				SPSB4
198				AGTR1
199				CLRN1
200				MED12L
201				P2RY12
202				VEPH1
203				RSRC1
204				MFSD1
205				IQCJ
206				SCHIP1
207				SI
208				GOLIM4
209				MECOM
210				#N/A
211				LRRIQ4
212				PLD1
213				KLHL6
214				VPS8
215				DGKG
216				LPP
217				TPRG1
218				ATP13A5
219				ATP13A4
220				STK32B
221				PPP2R2C
222				TBC1D14
223				ABLIM2
224				PROM1
225				CCDC149
226				ARAP2
227				RHOH
228				RBM47
229				GABRB1
230				PDGFRA
231				KIAA1211
232				LOC550112
233				MTHFD2L
234				ANTXR2
235				ARHGAP24
236				AFF1
237				GRID2
238				UNC5C
239				TACR3
240				TET2
241				AP1AR
242				ALPK1
243				CAMK2D
244				UGT8
245				PRDM5
246				TNIP3
247				SPATA5
248				MAML3
249				INPP4B
250				SLC10A7
251				TTC29
252				DCHS2
253				TLL1
254				SPOCK3
255				PALLD
256				GALNTL6
257				LOC285501
258				SNX25
259				SORBS2
260				CEP72
261				DNAH5
262				MYO10
263				CDH18
264				CDH12
265				ADAMTS12
266				RAI14
267				WDR70
268				MAP3K1
269				ADAMTS6
270				LHFPL2
271				SERINC5
272				ATG10
273				VCAN
274				FAM81B
275				FER
276				EPB41L4A
277				MCC
278				DTWD2
279				ACSL6
280				FSTL4
281				SPOCK1
282				SIL1
283				ARHGAP26
284				SH3RF2
285				SPINK5
286				FBXO38
287				HTR4
288				SH3TC2
289				CCDC69
290				FAM114A2
291				GALNT10
292				SGCD
293				EBF1
294				IL12B
295				DOCK2
296				FAM196B
297				KCNIP1
298				GMDS
299				CDYL
300				LYRM4
301				FARS2
302				DTNBP1
303				DCDC2
304				PPARD
305				LRFN2
306				UNC5CL
307				SUPT3H
308				CD2AP
309				RHAG
310				PRIM2
311				EYS
312				COL19A1
313				FILIP1
314				ASCC3
315				FOXO3
316				GOPC
317				DCBLD1
318				SLC35F1
319				PKIB
320				LAMA2
321				EPB41L2
322				SGK1
323				PEX7
324				SLC35D3
325				GPR126
326				PHACTR2
327				UTRN
328				EPM2A
329				CNKSR3
330				TIAM2
331				PARK2
332				SNX8
333				MEOX2
334				HDAC9
335				IGF2BP3
336				STK31
337				HIBADH
338				CREB5
339				CPVL
340				PLEKHA8
341				ADCYAP1R1
342				CCDC129
343				AAA1
344				NPSR1
345				EEPD1
346				TARP
347				POU6F2
348				GLI3
349				BLVRA
350				CCM2
351				PKD1L1
352				GRB10
353				EGFR
354				CCDC146
355				PHTF2
356				SEMA3C
357				SEMA3A
358				ZNF804B
359				CDK14
360				GNGT1
361				ASB4
362				SH2B2
363				SLC26A5
364				RELN
365				LHFPL3
366				C7orf53
367				C7orf58
368				CADPS2
369				CHCHD3
370				EXOC4
371				PTN
372				ATP6V0A4
373				HIPK2
374				AGK
375				EPHA1
376				NOBOX
377				SSPO
378				CSMD1
379				MCPH1
380				XKR6
381				BLK
382				FAM66A
383				DLC1
384				SGCZ
385				MSR1
386				PPP2R2A
387				EBF2
388				SCARA5
389				INTS9
390				NRG1
391				TTI2
392				MAK16
393				ANK1
394				PXDNL
395				ST18
396				NKAIN3
397				CPA6
398				KCNB2
399				PI15
400				CA13
401				CA1
402				SLC26A7
403				C8orf38
404				TP53INP1
405				SDC2
406				CPQ
407				VPS13B
408				GRHL2
409				ZFPM2
410				CSMD3
411				SNTB1
412				KIAA0196
413				ADCY8
414				KCNQ3
415				COL22A1
416				KCNK9
417				FLJ43860
418				GLIS3
419				KIAA2026
420				SLC24A2
421				MOB3B
422				AQP7
423				SUGT1P1
424				UNC13B
425				SHB
426				APBA1
427				TRPM3
428				PCSK5
429				GNA14
430				TLE4
431				SLC28A3
432				GOLM1
433				S1PR3
434				C9orf3
435				FANCC
436				HSD17B3
437				TMOD1
438				TMEFF1
439				LPPR1
440				C9orf84
441				BSPRY
442				RGS3
443				COL27A1
444				PAPPA
445				ASTN2
446				CDK5RAP2
447				SH2D3C
448				SET
449				C9orf171
450				AK8
451				TMEM8C
452				COL5A1
453				PRKX
454				VCX3B
455				CLCN5
456				OPHN1
457				IL1RAPL2
458				COL4A6
459				ENOX2
460				IGSF1
461				GPC3
462				ARHGEF6
463				AFF2
464				BRCC3
465				DIP2C
466				SFMBT2
467				CCDC3
468				CACNB2
469				PLXDC2
470				PIP4K2A
471				ARMC3
472				ARMC4
473				ZNF438
474				PARD3
475				CCNY
476				RET
477				FRMPD2
478				A1CF
479				PRKG1
480				PCDH15
481				CTNNA3
482				TSPAN15
483				COL13A1
484				CDH23
485				C10orf11
486				LOC283050
487				ZMIZ1
488				LDB3
489				FAM35A
490				SLC16A12
491				MYOF
492				BLNK
493				CRTAC1
494				PYROXD2
495				HPSE2
496				ITPRIP
497				CCDC147
498				SORCS3
499				TCF7L2
500				HABP2
501				NRAP
502				SLC18A2
503				GRK5
504				ADAM12
505				DOCK1
506				MGMT
507				NLRP6
508				EPS8L2
509				TRIM5
510				STK33
511				GALNTL4
512				MICALCL
513				PDE3B
514				SOX6
515				USH1C
516				SERGEF
517				TPH1
518				NAV2
519				NELL1
520				LUZP2
521				DCDC1
522				EHF
523				RAG1
524				C11orf74
525				LRRC4C
526				TP53I11
527				SLC22A9
528				MACROD1
529				ACTN3
530				SHANK2
531				ARAP1
532				GDPD5
533				MYO7A
534				DLG2
535				SYTL2
536				PRSS23
537				NOX4
538				FAT3
539				CNTN5
540				RDX
541				DSCAML1
542				TMPRSS4
543				AMICA1
544				MPZL3
545				FOXR1
546				GRIK4
547				ST3GAL4
548				FLI1
549				TSPAN9
550				A2ML1
551				ETV6
552				EPS8
553				ST8SIA1
554				SOX5
555				RASSF8
556				CCDC91
557				GXYLT1
558				NELL2
559				RAPGEF3
560				AQP5
561				AQP6
562				GPD1
563				SLC4A8
564				KRT86
565				ITGA5
566				STAT6
567				SRGAP1
568				IRAK3
569				TSPAN8
570				LGR5
571				TPH2
572				TMTC2
573				MGAT4C
574				CCDC41
575				ANKS1B
576				GOLGA2P5
577				ANO4
578				IGF1
579				CORO1C
580				SDSL
581				CCDC60
582				PXN
583				HCAR1
584				NCOR2
585				GPR133
586				SPATA13
587				C1QTNF9
588				RNF17
589				CENPJ
590				ATP8A2
591				FLT1
592				FOXO1
593				CAB39L
594				GUCY1B2
595				LINC00282
596				DIAPH3
597				KLF12
598				GPC5
599				GPC6
600				SLC15A1
601				DOCK9
602				TPPP2
603				CEBPE
604				NOVA1
605				PRKD1
606				AP4S1
607				NPAS3
608				MDGA2
609				C14orf105
610				C14orf37
611				RTN1
612				C14orf135
613				DHRS7
614				PRKCH
615				ESR2
616				SPTB
617				SIPA1L1
618				VSX2
619				TTLL5
620				BCYRN1
621				IFT43
622				CEP128
623				C14orf159
624				VRK1
625				CCDC85C
626				EML1
627				ADAM6
628				KIAA0125
629				GABRB3
630				OCA2
631				ATPBD4
632				PLA2G4E
633				CAPN3
634				UBR1
635				UNC13C
636				PRTG
637				TEX9
638				LIPC
639				TLN2
640				RPL4
641				ZWILCH
642				ITGA11
643				NOX5
644				THSD4
645				LOXL1
646				C15orf39
647				GOLGA6D
648				PEAK1
649				LOC645752
650				ALPK3
651				PDE8A
652				HAPLN3
653				BLM
654				SLCO3A1
655				C15orf32
656				IGF1R
657				CERS3
658				CHTF18
659				GNG13
660				CACNA1H
661				RBFOX1
662				CLEC16A
663				SNX29
664				ABCC1
665				ABCC6
666				SLC5A11
667				HS3ST4
668				NSMCE1
669				KIAA0556
670				CLN3
671				BOLA2
672				ABCC11
673				ZNF423
674				NKD1
675				LPCAT2
676				LOC283867
677				BEAN1
678				LRRC36
679				CALB2
680				PMFBP1
681				CNTNAP4
682				WWOX
683				PKD1L2
684				ATP2C2
685				ITGAE
686				PITPNM3
687				KDM6B
688				MYH13
689				MYH8
690				MYH2
691				COX10
692				TEKT3
693				MYO18A
694				MYO1D
695				ASIC2
696				CCR7
697				KRT38
698				PLEKHH3
699				PPY
700				C17orf53
701				DBF4B
702				GFAP
703				PLEKHM1
704				SKAP1
705				ANKFN1
706				MSI2
707				BCAS3
708				TCAM1P
709				MILR1
710				CPSF4L
711				RAB37
712				LLGL2
713				CLUL1
714				L3MBTL4
715				RAB31
716				CIDEA
717				C18orf1
718				ROCK1
719				HRH4
720				ZNF521
721				DSC3
722				FAM59A
723				NOL4
724				MOCOS
725				LOC647946
726				RIT2
727				SLC14A2
728				LOXHD1
729				ZBTB7C
730				DYM
731				LIPG
732				MYO5B
733				DCC
734				TCF4
735				NEDD4L
736				PIGN
737				SERPINB2
738				CD226
739				FBXO15
740				ZNF407
741				MBP
742				CSNK1G2
743				GNG7
744				ATP13A1
745				CHST8
746				PRX
747				CEACAM20
748				CEACAM16
749				GPR4
750				QPCTL
751				SIGLEC5
752				ZNF83
753				C19orf51
754				SMOX
755				PLCB4
756				MACROD2
757				KIF16B
758				SLC24A3
759				C20orf26
760				C20orf118
761				FAM83D
762				LPIN3
763				CHD6
764				PTPRT
765				HNF4A
766				NCOA3
767				SULF2
768				PHACTR3
769				LINC00158
770				CYYR1
771				GRIK1
772				TIAM1
773				KCNE1
774				RUNX1
775				CLDN14
776				DSCAM
777				HSF2BP
778				LSS
779				GGT5
780				CRYBB2
781				SEZ6L
782				NF2
783				MTMR3
784				HORMAD2
785				GAL3ST1
786				PLA2G3
787				SLC5A1
788				TMPRSS6
789				IL2RB
790				RAC2
791				ENTHD1
792				TNRC6B
793				MPPED1
794				TBC1D22A
795				PANX2

## Sheet: SC.NOR.24.hypo
	promoter.regions.hg18	fiveUTR.regions.hg18	exon.regions.hg18	intron.regions.hg18	threeUTR.regions.hg18
1	PLA2G5	SH3D21	AKAP9	PANK4	THADA
2	SH3D21	SEMA5B	ABCC4	AJAP1	ADAMTS6
3	ADARB2-AS1	ESR1	PWP1	CAMTA1	STC1
4	KIAA0913	TIAM2	ADAMTS6	RERE	HEPHL1
5	AP2A2	C9orf153	BAZ2A	PEX14	ANXA2
6	C11orf2	CDNF	BTBD9	PLA2G5	HSD17B2
7	TMEM41B	SFSWAP	SMYD4	EIF4G3	SMYD4
8	CLPB		NLRP8	SH3D21	CRNKL1
9	NTN4		ZSWIM3	PTPRF	ZSWIM3
10	TAOK3		SMYD1	TESK2	BAGE2
11	ZNF839		TMTC2	NRD1
12	CD276		TDRD5	ZCCHC11
13	ITGAM		NLRP7	ZYG11B
14	MILR1		ESR1	DAB1
15	UTP6		STOX1	LRRC8C
16	TEX2		SCAF8	ABCD3
17	UBE2O		SNRNP200	SLC35A3
18	KCNG2		FNBP1	KCNA2
19	KCTD1		KIAA0913	DENND2C
20	MIDN		TIAM2	POLR3C
21	CLPTM1		FBXO10	NBPF11
22	ZNF43		STAU2	NBPF10
23	ETHE1		CPAMD8	PRCC
24	GLS		C17orf104	POU2F1
25	RPE		WDR91	TIPRL
26	AGFG1		ANXA2	RABGAP1L
27	THUMPD2		ACACB	TDRD5
28	ACTR5		HSD17B2	DDX59
29	ZSWIM1		HEPHL1	SYT14
30	GRK7		LRRIQ4	GPATCH2
31	UTP3		IL5RA	ENAH
32	SEC24A		ITGAM	WNT9A
33	SPATA24		C9orf153	GALNT2
34	ALDH5A1		MLLT4	FMN2
35	HIST1H2AC		CDNF	RGS7
36	CD2AP		ZDHHC2	PLD5
37	SLC35F1		CRNKL1	C1orf150
38	FABP7		CDC40	RNF144A
39	TIAM2		SEMA5B	ALK
40	GTPBP10		HEATR5B	STRN
41	CPA1		ATR	HEATR5B
42	TARP		THNSL2	THADA
43	EFHA2		RIOK2	CAMKMT
44	DPY19L4		UTP6	MSH2
45	SLC25A32		RASGRF2	FBXO11
46	KANK1		ROCK1	PPP1R21
47	ZNF169		THADA	REL
48	USP20		XPNPEP3	EMX1
49	C9orf153		SFSWAP	VAMP5
50	OR13C2		PCDH15	RMND5A
51	C9orf78		SLC12A3	SMYD1
52			STC1	THNSL2
53			TPTE	SNRNP200
54			UBA52	ANKRD39
55			ZNF236	VWA3B
56			SH3D21	CNTNAP5
57			NETO1	R3HDM1
58			ZCCHC7	SLC4A10
59			BAGE2	PDE11A
60			LINC00473	PRKRA
61			B4GALT5	ZNF385B
62			SART3	COL5A2
63				PPIL3
64				PIKFYVE
65				EPHA4
66				IL5RA
67				GRM7
68				C3orf32
69				PLCL2
70				OSBPL10
71				CNOT10
72				PRKAR2A
73				VPRBP
74				CACNA1D
75				SLMAP
76				ADAMTS9
77				GXYLT2
78				BOC
79				SIDT1
80				ATP6V1A
81				SEMA5B
82				ACPP
83				BFSP2
84				STAG1
85				NCK1
86				ARMC8
87				NME9
88				ATR
89				PLS1
90				SLC9A9
91				LRRIQ4
92				NLGN1
93				MCCC1
94				LEPREL1
95				FGF12
96				ATP13A3
97				ACAP2
98				CLNK
99				LDB2
100				FAM184B
101				C4orf19
102				RBM47
103				APBB2
104				GABRB1
105				HOPX
106				TECRL
107				ART3
108				C4orf22
109				LIN54
110				AFF1
111				ABCG2
112				SMARCAD1
113				COL25A1
114				PRDM5
115				SPATA5
116				C4orf29
117				ELF2
118				ARHGAP10
119				NR3C2
120				DCHS2
121				GPM6A
122				LOC285501
123				ODZ3
124				SNX25
125				FAT1
126				CDH18
127				ZFR
128				NIPBL
129				TTC33
130				ZNF131
131				ARL15
132				ANKRD55
133				C5orf64
134				ADAMTS6
135				FAM169A
136				AP3B1
137				MSH3
138				RASGRF2
139				MCTP1
140				SPATA9
141				RIOK2
142				EPB41L4A
143				PHAX
144				SIL1
145				LARS
146				SGCD
147				PWWP2A
148				ODZ2
149				KCNIP1
150				RMND5B
151				SYCP2L
152				PHACTR1
153				CDKAL1
154				HIST1H2BC
155				BTBD9
156				TRAM2
157				DST
158				KHDRBS2
159				SLC17A5
160				CD109
161				IBTK
162				SYNCRIP
163				QRSL1
164				CDC40
165				SLC35F1
166				NKAIN2
167				LAMA2
168				L3MBTL3
169				MAP3K5
170				PPIL4
171				ESR1
172				SCAF8
173				TIAM2
174				PACRG
175				LINC00473
176				MLLT4
177				SMOC2
178				HDAC9
179				SKAP2
180				EEPD1
181				TARP
182				POU6F2
183				VOPP1
184				TYW1
185				WBSCR17
186				CALN1
187				BAZ1B
188				MAGI2
189				GTPBP10
190				AKAP9
191				ZAN
192				FAM185A
193				CBLL1
194				DOCK4
195				CAV2
196				CAV1
197				ST7
198				ST7-AS2
199				GRM8
200				SND1
201				NRF1
202				EXOC4
203				WDR91
204				LUC7L2
205				CNTNAP2
206				DPP6
207				UBE3C
208				CSMD1
209				SGCZ
210				ZDHHC2
211				UBE2V2
212				RAB2A
213				STAU2
214				FAM82B
215				DPY19L4
216				C8orf38
217				RGS22
218				NCALD
219				DCAF13
220				RSPO2
221				GLIS3
222				PTPRD
223				PSIP1
224				APTX
225				ZCCHC7
226				FBXO10
227				MCART1
228				PCA3
229				PRUNE2
230				GOLM1
231				C9orf153
232				ZNF169
233				ZNF510
234				ZNF782
235				LPPR1
236				C9orf4
237				KIAA1958
238				SLC31A1
239				FKBP15
240				ASTN2
241				RABEPK
242				FAM129B
243				C9orf78
244				FNBP1
245				ABL1
246				MED27
247				SETX
248				DIP2C
249				IDI2-AS1
250				ADARB2
251				CDNF
252				ITGA8
253				CACNB2
254				ANKRD26
255				KIF5B
256				ERCC6
257				PCDH15
258				CTNNA3
259				STOX1
260				HK1
261				FAM149B1
262				KIAA0913
263				SAMD8
264				GRID1
265				LOC728190
266				MYOF
267				ENTPD1
268				C10orf26
269				ABLIM1
270				ATRNL1
271				GFRA1
272				HSPA12A
273				TACC2
274				ADAM12
275				PTPRE
276				TRIM5
277				DENND5A
278				SBF2
279				GALNTL4
280				PRMT3
281				NELL1
282				DCDC1
283				PTPRJ
284				UBE2L6
285				MS4A15
286				RPLP0P2
287				PACS1
288				CHKA
289				C2CD3
290				UVRAG
291				AQP11
292				C11orf67
293				INTS4
294				ODZ4
295				FAT3
296				HEPHL1
297				MAML2
298				CCDC82
299				CWF19L2
300				SIK3
301				ERC1
302				CHD4
303				ETV6
304				BCL2L14
305				LRP6
306				CASC1
307				CCDC91
308				PDZRN4
309				RPAP3
310				CERS5
311				LARP4
312				BAZ2A
313				FAM19A2
314				SYT1
315				TMTC2
316				EEA1
317				ANKS1B
318				GNPTAB
319				NT5DC3
320				PWP1
321				SART3
322				ACACB
323				ARPC3
324				ERP29
325				TAOK3
326				GATC
327				SFSWAP
328				N6AMT2
329				TNFRSF19
330				MTUS2
331				HMGB1
332				KIAA0564
333				HTR2A
334				WDFY2
335				PIBF1
336				MYCBP2
337				GPC6
338				ABCC4
339				DNAJC3
340				COL4A1
341				DCUN1D2
342				G2E3
343				RALGAPA1
344				FANCM
345				MDGA2
346				NEMF
347				DDHD1
348				SAMD4A
349				C14orf101
350				MNAT1
351				PCNX
352				VASH1
353				SLC24A4
354				ZNF839
355				PPP1R13B
356				C14orf79
357				TUBGCP5
358				HERC2
359				FSIP1
360				BUB1B
361				PAK6
362				MAPKBP1
363				SLC27A2
364				TNFAIP8L3
365				CCPG1
366				DYX1C1
367				TCF12
368				ADAM10
369				ANXA2
370				ZWILCH
371				ADAMTS17
372				LRRK1
373				RAB11FIP3
374				SEC14L5
375				RBFOX1
376				ABAT
377				CACNG3
378				LCMT1
379				HS3ST4
380				ITGAM
381				SLC12A3
382				CDH11
383				NFATC3
384				CENPN
385				HSD17B2
386				CRK
387				ZZEF1
388				UBE2G1
389				ARHGAP44
390				HS3ST3A1
391				ZNF287
392				MPRIP
393				UTP6
394				GPATCH8
395				C17orf104
396				NPEPPS
397				CA10
398				DCAF7
399				TEX2
400				MILR1
401				SMURF2
402				PRKCA
403				RBFOX3
404				ROCK1
405				TTC39C
406				KCTD1
407				C18orf34
408				TPGS2
409				SLC14A2
410				KATNAL2
411				NETO1
412				ZNF236
413				KCNG2
414				SBNO2
415				ZNF627
416				CPAMD8
417				UBA52
418				ZNF430
419				ZNF575
420				ZNF534
421				CACNG8
422				NLRP7
423				NLRP8
424				TASP1
425				CRNKL1
426				C20orf26
427				B4GALT5
428				TSHZ2
429				TPTE
430				BAGE2
431				NRIP1
432				MRPL39
433				RUNX1
434				MORC3
435				HLCS
436				DSCAM
437				FAM3B
438				ABCG1
439				BCL2L13
440				USP18
441				UBE2L3
442				LARGE
443				XPNPEP3

## Sheet: BP.NOR.9.hyper
	promoter.regions.hg18	fiveUTR.regions.hg18	exon.regions.hg18	intron.regions.hg18	threeUTR.regions.hg18
1	C1QB	CYP4X1	RCL1	CAMTA1	C1orf141
2	CYP4X1	DAB1	ABCC4	SPSB1	BCL2L15
3	HSD3B1	CD160	IKZF1	KAZN	OLFML3
4	LCE6A	TLR5	ACAA2	CROCC	FAM63A
5	IER5	EPAS1	PLK4	IGSF21	FMO2
6	TMCC2	IL1RN	ALDH1L1	TMCO4	DENND1B
7	MST1P9	SDPR	ADAM28	IL28RA	GREM2
8	ARHGAP29	TNS1	CD160	CLIC4	C2orf65
9	CD160	LRTM1	GALNT6	CSMD2	VWA3B
10	REN	CLRN1	RASSF8	CYP4X1	FHIT
11	OLAH	ADIPOQ	POU6F2	SPATA6	CLRN1
12	LOC100188947	ALPK1	ACSM1	AGBL4	GPR149
13	CRTAC1	RBM46	SCGB3A2	GLIS1	HTR3C
14	CPN1	CCL28	IP6K3	PPAP2B	CXCL2
15	WEE1	SHROOM1	KRT74	DAB1	GUCY1A3
16	SPON1	DOCK2	ERP27	OMA1	RBM27
17	MYOD1	IP6K3	BTBD11	FGGY	SPINK1
18	MS4A14	SCML4	FOXN4	NFIA	SCGB3A2
19	SCGB1D1	ADGB	AGBL1	CACHD1	SPINK7
20	ARHGAP42	EPHX2	ABCC2	LEPR	SH3TC2
21	LAYN	SULF1	SNX20	PDE4B	C5orf62
22	CHEK1	RCL1	CNGB1	ST6GALNAC3	C5orf47
23	KCNJ5	GALNT6	DNAH14	PIGK	TFEB
24	LMO1	KRT74	COL15A1	ELTD1	CLIC5
25	KRTAP5-11	KRT18	C2orf65	LPAR3	GPR110
26	TRPC6	TMCC3	C5orf47	WDR63	GPR111
27	IL18	PARPBP	SHROOM1	COL24A1	MYO6
28	GPRC5A	FOXN4	GOT1L1	GBP1P1	LIN28B
29	PRPH	ABCC4	CR1	ARHGAP29	FAM26E
30	KRT18	PPP1R14D	ASB15	DPYD	L3MBTL3
31	PARPBP	PDE8A	ARHGAP42	VAV3	ITGB8
32	OAS3	LINC00052	CSF2RB	DENND2C	SFRP4
33	BCAT1	CPNE2	ISM2	SPAG17	CD36
34	KRT74	PLEKHF1	LINC00052	HSD3B1	ASB15
35	ARHGAP9	APOL3	EFCAB3	CD160	ADAM28
36	GJA3	CSF2RB	GLIS1	NBPF11	ADAMDEC1
37	STARD13		LOC151300	FAM63A	AQP3
38	ABCC4		WDR49	GABPB2	TLR4
39	PTGDR		PNLDC1	INSRR	LMX1B
40	APH1B		CYP2A6	NTRK1	F9
41	PPP1R14D		CYP2C8	LRRC71	TRDMT1
42	IGDCC4		PRUNE2	PVRL4	VSTM4
43	TMC3		DAB1	LMX1A	KIAA1598
44	LOC653786		CD55	LRRC52	MS4A7
45	CPNE2		CCDC63	LOC400794	CD6
46	CDH13		DCC	SELL	KRTAP5-11
47	GRB7		DENND2C	C1orf112	APOLD1
48	SCPEP1		DENND1B	C1orf129	ERP27
49	TEX2		RBM46	PAPPA2	RASSF8
50	SALL3		HTR3C	FAM163A	OVCH1
51	PLEKHF1		AFP	FAM129A	ARHGAP9
52	LYPD3		DNAH6	HMCN1	MYF6
53	EPAS1		DNAH9	FAM5C	CCDC63
54	TEKT4		TRDMT1	KCNT2	ISM2
55	CNGA3		DOCK2	DENND1B	ONECUT1
56	IL1RN		EGF	LHX9	LINC00052
57	PROC		DNAH10	NEK7	SNX20
58	C2orf88		VSTM4	PTPRC	CNGB1
59	LOC151300		VWA3B	DDX59	ITGB3
60	LOC339788		EPAS1	LGR6	LIPG
61	SLC8A1		EPHX2	SYT2	ACAA2
62	ANKRD20A8P		EYA2	REN	C18orf26
63	CFC1B		F9	TMCC2	RGL3
64	DPP4		FANCD2	MAPKAPK2	CYP2A6
65	SDPR		FOLH1B	CD55	CEACAM16
66	RFTN2		CPNE2	CR1	KCNJ15
67	WFDC9		OPN5	HHAT
68	APOL5		VWDE	USH2A
69	CSF2RB		GPR111	ESRRG
70	PRAME		FHIT	SLC30A10
71	LGALS2		SULF1	TLR5
72	PXK		SYNE2	CNIH3
73	VPS8		DNMBP	DNAH14
74	SPINK8		FMO2	TMEM63A
75	CHDH		DAAM2	DISC1
76	LRTM1		FAM26E	SLC35F3
77	IL17RD		COL24A1	KMO
78	CADPS		SCML4	PLD5
79	FOXP1		CYP4X1	KIF26B
80	HEG1		GATA4	SNTG2
81	CLRN1		LHX6	MATN3
82	KIT		GPR110	UBXN2A
83	AFP		SALL3	ALK
84	ART3		AMPD3	CAPN14
85	ALPK1		COQ2	TTC27
86	SPON2		ADAMDEC1	LINC00486
87	UGT2A1		RBMS3	LTBP1
88	CXCL5		GAS2L3	CAMKMT
89	NDNF		C18orf26	SRBD1
90	UCP1		SIRPB2	EPAS1
91	HPGD		CCDC150	GTF2A1L
92	SPEF2		SCARA5	LHCGR
93	DOCK2		CXCL2	C2orf73
94	CAPSL		GUCY1A3	EFEMP1
95	SEPP1		KCNIP1	VRK2
96	SHROOM1		ONECUT1	TGFA
97	SLC23A1		HTR4	C2orf65
98	SCGB3A1		OVCH1	FAM176A
99	DAAM2		TMC3	CTNNA2
100	OPN5		IFIT2	DNAH6
101	TNFAIP3		GPR149	C2orf89
102	IP6K3		C22orf34	RMND5A
103	NOX3		ANKRD18DP	ANKRD20A8P
104	NPY		IL1RN	VWA3B
105	COL1A2		AQP3	AFF3
106	CAPZA2		INSRR	TMEM182
107	HOXA3		ITGB3	EDAR
108	AAA1		ITGB6	ACOXL
109	HEPACAM2		ITGB8	IL1RN
110	SFRP1		C3orf77	DPP10
111	PLAT		KCNJ15	GLI2
112	RCL1		KIT	CNTNAP5
113	DMRTA1		KRT18	PROC
114	ANXA2P2		CLEC2A	WDR33
115	UNQ6494		C3P1	PLEKHB2
116	ALDH1A1		CEACAM16	GPR39
117	SLC28A3		ANKUB1	NCKAP5
118	LPAR1		LIN28B	MGAT5
119	LHX6		FAM150A	THSD7B
120	ESX1		DYTN	LYPD6B
121			LEPR	DAPL1
122			LHCGR	TANC1
123			LIPC	BAZ2B
124			C1orf141	PLA2R1
125			GBP1P1	ITGB6
126			LMX1B	COBLL1
127			LRP2	LRP2
128			MATN3	C2orf77
129			SCGB2A2	MYO3B
130			KRTAP5-11	TLK1
131			BCL2L15	LOC100130691
132			ASPH	NFE2L2
133			MSI1	PDE11A
134			MYF6	ITGAV
135			MYO1E	C2orf88
136			MYO6	SDPR
137			PAPPA	CCDC150
138			TXNDC3	PLCL1
139			PDE8A	CDK15
140			ENPP2	PARD3B
141			PLD1	ADAM23
142			CLIC5	DYTN
143			RBM27	ERBB4
144			PPP1R14D	SPAG16
145			PARPBP	VWC2L
146			ACOXL	BARD1
147			PPP4R1L	DIRC3
148			IL17RB	TNS1
149			STAB2	LOC151300
150			FAM63A	DOCK10
151			PROC	RHBDD1
152			CCL28	SP140L
153			HTRA1	UGT1A10
154			OLFML3	UGT1A8
155			RGL3	UGT1A9
156			RALGAPA2	UGT1A7
157			LRTM1	UGT1A6
158			TMCC3	IQCA1
159			PREX1	RAB17
160			DIP2B	SUMF1
161			KLHL1	C3orf32
162			KIAA1598	FANCD2
163			MS4A7	PLCL2
164			PAPPA2	KCNH8
165			SCN10A	KAT2B
166			EPB41L4A	ZNF385D
167			ERAP2	NEK10
168			SFRP4	RBMS3
169			ARHGAP9	STAC
170			GREM2	ITGA9
171			CCDC14	SLC22A13
172			METTL4	SCN5A
173			BMP5	SCN10A
174			SLC15A2	SCN11A
175			SPINK1	ULK4
176			TLL2	C3orf77
177			TLR4	FYCO1
178			TLR5	PRSS50
179			TNS1	MAP4
180			ANKRD20A8P	SPINK8
181			CEACAM18	IL17RB
182			TYMS	CACNA2D3
183			CLRN1	LRTM1
184			UTRN	ARHGEF3
185			PLEKHF1	IL17RD
186			TFEB	PXK
187			FYCO1	FHIT
188			SH3TC2	SYNPR
189			ADGB	SNTN
190			SPEF2	MAGI1
191			WDR76	SUCLG2
192			ALPK1	FRMD4B
193			WDR96	FOXP1
194			CUBN	LOC255025
195			APOL3	EPHA6
196			COLEC12	GABRR3
197			APOLD1	CBLB
198			SLC14A2	BBX
199			KIF18A	SLC9A10
200			CLTCL1	WDR52
201			PARP9	GRAMD1C
202			HMCN1	TIGIT
203			LRRIQ1	ZBTB20
204			SOAT2	PLA1A
205			SDPR	SLC15A2
206			L3MBTL3	CASR
207			SPINK7	PARP9
208			ARHGAP19	ADCY5
209			C5orf62	CCDC14
210			KIAA1755	ITGB5
211			DLEU2	ALDH1L1
212			SKAP2	CPNE4
213			PAPSS2	NPHP3-AS1
214			DDX60L	EPHB1
215			#N/A	CEP70
216			TIMD4	SPSB4
217			CD6	TFDP2
218			NREP	SLC9A9
219			ADIPOQ	PLSCR5
220			LIPG	CLRN1
221			CDYL	CLRN1-AS1
222			CD36	ARHGEF26
223			TMEM63A	GPR149
224				MME
225				KCNAB1
226				LEKR1
227				WDR49
228				GOLIM4
229				MECOM
230				#N/A
231				PLD1
232				NLGN1
233				NAALADL2
234				CCDC39
235				PARL
236				HTR3C
237				EHHADH
238				ADIPOQ
239				LPP
240				TPRG1
241				TP63
242				ANKRD18DP
243				STK32B
244				SORCS2
245				CLNK
246				C1QTNF7
247				CLRN2
248				FAM114A1
249				RBM47
250				NSUN7
251				APBB2
252				KCTD8
253				SCFD2
254				PDGFRA
255				KIT
256				UGT2A1
257				PROL1
258				NPFFR2
259				ADAMTS3
260				AFP
261				CXCL2
262				ART3
263				FAM47E
264				C4orf22
265				COQ2
266				ARHGAP24
267				ABCG2
268				FAM190A
269				GRID2
270				BMPR1B
271				C4orf37
272				BANK1
273				CENPE
274				ARHGEF38
275				TBCK
276				DKK2
277				LEF1
278				LOC285456
279				COL25A1
280				EGF
281				ALPK1
282				UGT8
283				NDST4
284				TRPC3
285				SPATA5
286				INTU
287				PLK4
288				ELF2
289				MAML3
290				INPP4B
291				TTC29
292				LRBA
293				SH3D19
294				FAM160A1
295				TMEM154
296				TRIM2
297				MND1
298				KIAA0922
299				DCHS2
300				RBM46
301				GUCY1A3
302				FSTL5
303				MARCH1
304				TLL1
305				ANXA10
306				DDX60L
307				PALLD
308				SH3RF1
309				LOC285501
310				SEMA5A
311				LOC285692
312				DNAH5
313				FBXL7
314				CDH18
315				GUSBP1
316				CDH12
317				ADAMTS12
318				SLC45A2
319				SPEF2
320				SLC1A3
321				PLCXD3
322				GHR
323				SEPP1
324				CCL28
325				ITGA2
326				ELOVL7
327				C5orf64
328				MAP1B
329				CRHBP
330				AP3B1
331				LHFPL2
332				SERINC5
333				XRCC4
334				HAPLN1
335				GPR98
336				ARSK
337				ERAP2
338				EPB41L4A
339				MCC
340				AQPEP
341				PRDM6
342				MARCH3
343				MEGF10
344				FBN2
345				ADAMTS19
346				SHROOM1
347				TRPC7
348				SPOCK1
349				SPINK1
350				SPINK7
351				HTR4
352				SH3TC2
353				MYOZ3
354				GALNT10
355				TIMD4
356				ADAM19
357				EBF1
358				ODZ2
359				SLIT3
360				DOCK2
361				FAM196B
362				LCP2
363				KCNIP1
364				RANBP17
365				SH3PXD2B
366				C5orf47
367				COL23A1
368				RNF130
369				DUSP22
370				SLC22A23
371				CDYL
372				F13A1
373				LY86-AS1
374				OFCC1
375				DTNBP1
376				KIF13A
377				RNF144B
378				LINC00340
379				DCDC2
380				SLC17A1
381				IP6K3
382				KIF6
383				DAAM2
384				TFEB
385				CLIC5
386				GPR110
387				GPR111
388				GPR115
389				OPN5
390				GLYATL3
391				DEFB110
392				PKHD1
393				EFHC1
394				TINAG
395				HCRTR2
396				HMGCLL1
397				BMP5
398				COL21A1
399				PRIM2
400				PTP4A1
401				EYS
402				COL19A1
403				FILIP1
404				MYO6
405				KIAA1009
406				TBX18
407				SCML4
408				SLC16A10
409				LAMA4
410				HS3ST5
411				GOPC
412				THEMIS
413				LAMA2
414				ARHGAP18
415				MOXD1
416				EYA4
417				GPR126
418				UTRN
419				GRM1
420				ADGB
421				PLEKHG1
422				ESR1
423				RGS17
424				PNLDC1
425				PARK2
426				MAD1L1
427				SDK1
428				THSD7A
429				VWDE
430				SCIN
431				SOSTDC1
432				HDAC9
433				MACC1
434				DNAH11
435				IGF2BP3
436				C7orf71
437				SKAP2
438				HOXA3
439				HIBADH
440				CREB5
441				CPVL
442				INMT
443				CCDC129
444				BBS9
445				BMPER
446				AAA1
447				NPSR1
448				TBX20
449				ANLN
450				AOAH
451				ELMO1
452				TXNDC3
453				POU6F2
454				C7orf10
455				GLI3
456				HECW1
457				BLVRA
458				TNS3
459				IKZF1
460				GRB10
461				AUTS2
462				CALN1
463				HIP1
464				CCDC146
465				MAGI2
466				KIAA1324L
467				ZNF804B
468				CDK14
469				CYP51A1
470				HEPACAM2
471				DLX6-AS1
472				RELN
473				LHFPL3
474				IMMP2L
475				CFTR
476				KCND2
477				IQUB
478				ASB15
479				GRM8
480				EXOC4
481				PTN
482				HIPK2
483				LOC154761
484				TPK1
485				CNTNAP2
486				DPP6
487				LOC100132707
488				LMBR1
489				GATA4
490				SGCZ
491				PDGFRL
492				DOK2
493				TNFRSF10C
494				ADAM28
495				ADAMDEC1
496				DOCK5
497				PPP2R2A
498				EPHX2
499				SCARA5
500				ZNF395
501				INTS9
502				KIF13B
503				NRG1
504				UNC5D
505				GOT1L1
506				ANK1
507				PXDNL
508				FAM150A
509				ASPH
510				NKAIN3
511				TTPA
512				DNAJC5B
513				MYBL1
514				CPA6
515				SULF1
516				LACTB2
517				KCNB2
518				HNF4G
519				TPD52
520				CHMP4C
521				CA13
522				CNBD1
523				CDH17
524				RAD54B
525				C8orf38
526				CPQ
527				STK3
528				VPS13B
529				GRHL2
530				NCALD
531				ANGPT1
532				SLC30A8
533				ENPP2
534				DEPTOR
535				COL14A1
536				MTBP
537				SNTB1
538				WDR67
539				LOC727677
540				COL22A1
541				GML
542				GLIS3
543				RCL1
544				C9orf93
545				BNC2
546				CNTLN
547				FAM154A
548				MIR31HG
549				MTAP
550				CDKN2B-AS1
551				DMRTA1
552				LINC00032
553				AQP3
554				SUGT1P1
555				UNC13B
556				PAX5
557				SHB
558				KGFLP2
559				PGM5
560				C9orf135
561				TRPM3
562				RORB
563				TRPM6
564				PCSK5
565				PRUNE2
566				SLC28A3
567				AUH
568				ROR2
569				FANCC
570				HSD17B3
571				COL15A1
572				LPPR1
573				PALM2
574				PALM2-AKAP2
575				LPAR1
576				LINC00474
577				PAPPA
578				TLR4
579				LHX6
580				PBX3
581				FAM125B
582				C9orf171
583				TBL1X
584				ARHGAP6
585				CTPS2
586				POLA1
587				TAB3
588				KIF4A
589				COL4A6
590				ENOX2
591				MBNL3
592				PLAC1
593				FGF13
594				ADARB2
595				AKR1C3
596				PRKCQ
597				FAM107B
598				CUBN
599				PLXDC2
600				KIAA1217
601				ARMC4
602				PARD3
603				MARCH8
604				WDFY4
605				VSTM4
606				PRKG1
607				PCDH15
608				BICC1
609				CTNNA3
610				TSPAN15
611				H2AFY2
612				CHST3
613				USP54
614				ADK
615				C10orf11
616				ZMIZ1
617				SH2D4B
618				GRID1
619				PAPSS2
620				ANKRD22
621				FAS
622				LIPA
623				IFIT2
624				SLC16A12
625				SLC35G1
626				PLCE1
627				HELLS
628				CYP2C8
629				ENTPD1
630				TLL2
631				ARHGAP19
632				C10orf28
633				HPSE2
634				ABCC2
635				DNMBP
636				TLX1NB
637				WDR96
638				VTI1A
639				GFRA1
640				PNLIPRP3
641				KIAA1598
642				EMX2OS
643				BTBD16
644				HTRA1
645				CTBP2
646				ADAM12
647				OR51E2
648				ZNF215
649				STK33
650				ST5
651				AMPD3
652				MRVI1
653				SPON1
654				PLEKHA7
655				ABCC8
656				SAA2
657				NELL1
658				LUZP2
659				ANO3
660				KIF18A
661				DCDC1
662				CCDC73
663				PAMR1
664				LDLRAD3
665				PRR5L
666				RAG1
667				LRRC4C
668				HARBI1
669				OR9Q1
670				MS4A7
671				MS4A14
672				CD6
673				SCGB1D1
674				SCGB2A2
675				HRASLS5
676				RELT
677				P4HA3
678				GDPD4
679				DLG2
680				FOLH1B
681				NAALAD2
682				AMOTL1
683				CNTN5
684				ARHGAP42
685				PDGFD
686				GRIA4
687				GUCY1A2
688				IL18
689				GRIK4
690				TECTA
691				MIR100HG
692				CLMP
693				CHEK1
694				KCNJ1
695				KCNJ5
696				NTM
697				NINJ2
698				CD163L1
699				CLEC2A
700				PRB4
701				DDX47
702				ERP27
703				RERG
704				EPS8
705				PLCZ1
706				PDE3A
707				SLCO1B1
708				SOX5
709				RASSF8
710				SSPN
711				ITPR2
712				PTHLH
713				CCDC91
714				OVCH1
715				TSPAN11
716				FGD4
717				CPNE8
718				ADAMTS20
719				TMEM117
720				ANO6
721				ARID2
722				DIP2B
723				GALNT6
724				KRT74
725				KRT8
726				KRT18
727				SOAT2
728				HOXC6
729				HOXC5
730				HOXC4
731				SDR9C7
732				ARHGAP9
733				HMGA2
734				TSPAN8
735				LGR5
736				TPH2
737				TRHDE
738				PAWR
739				ACSS3
740				LRRIQ1
741				CRADD
742				PLXNC1
743				TMCC3
744				C12orf63
745				SLC17A8
746				GAS2L3
747				PARPBP
748				STAB2
749				SLC41A2
750				BTBD11
751				FOXN4
752				C12orf34
753				MGC14436
754				CCDC63
755				KSR2
756				PXN
757				MSI1
758				DNAH10
759				POLE
760				GJA3
761				SPATA13
762				C1QTNF9
763				RNF17
764				EEF1DP3
765				STARD13
766				SOHLH2
767				CCDC169
768				SMAD9
769				TRPC4
770				LHFP
771				ELF1
772				TNFSF11
773				EPSTI1
774				DLEU2
775				DLEU1
776				DLEU7
777				WDFY2
778				KLHL1
779				DACH1
780				LMO7
781				GPC5
782				ABCC4
783				CLDN10
784				HS6ST3
785				ITGBL1
786				ATP11A
787				NPAS3
788				BAZ1A
789				SLC25A21
790				MIPOL1
791				PYGL
792				PTGER2
793				FERMT2
794				CDKN3
795				PRKCH
796				KCNH5
797				RHOJ
798				SYNE2
799				ESR2
800				KIAA0247
801				SRSF5
802				RGS6
803				DPF3
804				HEATR4
805				ENTPD5
806				LIN52
807				CEP128
808				TSHR
809				STON2
810				RPS6KA5
811				PRIMA1
812				CLMN
813				C15orf41
814				MEIS2
815				PPP1R14D
816				TGM5
817				WDR76
818				SEMA6D
819				SHC4
820				ATP8B4
821				HDC
822				GABPB1
823				ONECUT1
824				UNC13C
825				RAB27A
826				PRTG
827				NEDD4
828				ZNF280D
829				CGNL1
830				LIPC
831				CCNB2
832				MYO1E
833				ANXA2
834				IGDCC3
835				MEGF11
836				ITGA11
837				LOC145837
838				THSD4
839				NRG4
840				TMC3
841				PDE8A
842				AGBL1
843				LINC00052
844				ACAN
845				C15orf42
846				ZNF710
847				FAM174B
848				SNX29
849				NDE1
850				ACSM1
851				ERN2
852				HS3ST4
853				KIAA0556
854				GSG1L
855				SIAH1
856				ZNF423
857				SNX20
858				LOC283856
859				CPNE2
860				KIFC3
861				CNGB1
862				LOC283867
863				CDH1
864				WWP2
865				CLEC18C
866				CLEC18A
867				CLEC18B
868				WWOX
869				PLCG2
870				NTN1
871				GAS7
872				DNAH9
873				HS3ST3B1
874				TRIM16
875				CCDC144NL
876				NOS2
877				ASIC2
878				HNF1B
879				ITGB3
880				SKAP1
881				ANKFN1
882				MSI2
883				VMP1
884				BRIP1
885				EFCAB3
886				TEX2
887				SLC39A11
888				COLEC12
889				TYMS
890				METTL4
891				MYOM1
892				PTPRM
893				GNAL
894				GREB1L
895				ZNF521
896				CHST9
897				C18orf34
898				LOC647946
899				SLC14A2
900				PSTPIP2
901				LIPG
902				ACAA2
903				MYO5B
904				DCC
905				CCBE1
906				PIGN
907				SERPINB10
908				ZNF407
909				MBP
910				SALL3
911				C3P1
912				RGL3
913				PLEKHF1
914				ZNF536
915				CYP2A6
916				CYP2A7
917				CEACAM21
918				CEACAM16
919				CEACAM18
920				ZNF808
921				TCF15
922				RSPO4
923				SIRPB2
924				PLCB4
925				C20orf94
926				SPTLC3
927				MACROD2
928				RRBP1
929				SLC24A3
930				C20orf26
931				RALGAPA2
932				PLK1S1
933				ACSS1
934				ACSS2
935				KIAA1755
936				FAM83D
937				PTPRT
938				JPH2
939				HNF4A
940				EYA2
941				PREX1
942				TSHZ2
943				CASS4
944				SPO11
945				PPP4R1L
946				CDH4
947				C20orf151
948				LINC00478
949				ADAMTS5
950				LINC00189
951				RUNX1
952				KCNJ15
953				ERG
954				PCBP3
955				POTEH
956				CECR2
957				CLTCL1
958				SYN3
959				APOL3
960				CSF2RB
961				CYTH4
962				DMC1
963				SLC25A17
964				TBC1D22A

## Sheet: BP.NOR.9.hypo
	promoter.regions.hg18	fiveUTR.regions.hg18	exon.regions.hg18	intron.regions.hg18	threeUTR.regions.hg18
1	ATAD3A	CHD5	SNORD116-4	SAMD11	ICMT
2	CALML6	CLSTN1	SNORD116-8	TTLL10	ANGPTL7
3	ZBTB48	LZIC	SNORD115-11	ATAD3A	PRDM2
4	NMNAT1	MTOR	SNORD115-26	CDK11B	UBR4
5	VPS13D	PRDM2	KCNE3	SLC35E2	AKR7A2
6	PRDM2	SLC9A1	CDH3	SLC35E2B	MINOS1
7	CNKSR1	LSM10	MED16	GNB1	LSM10
8	RNU11	MTF1	HMGXB4	KIAA1751	DMRTA2
9	GJA4	MACF1	FARSB	PRKCZ	DHCR24
10	MACF1	HECTD3	ABCC5	MORN1	RPS26P15
11	DEM1	MKNK1	ATP9A	LOC115110	SEP15
12	UROD	DMRTA2	ARPC2	PRDM16	KCND3
13	NEXN	LOC339524	ZNF263	WRAP73	PKLR
14	LOC339524	AP4B1	LRPPRC	CEP104	PIK3C2B
15	KIAA1324	ECM1	FAM13A	DFFB	SNAP47
16	FAM40A	C1orf189	PLXNC1	AJAP1	TRAPPC12
17	CEPT1	GBA	RCL1	NPHP4	SDC1
18	NBPF9	ARHGEF11	RBM6	CHD5	SF3B14
19	VPS45	GPR161	PSME3	RPL22	LRPPRC
20	S100A7A	FAM129A	CTDSPL	ICMT	SPR
21	LRRC71	CACNA1S	ANGPTL7	ACOT7	CD8A
22	KIAA1614	NFASC	COQ7	NOL9	TMEM127
23	NPL	PLXNA2	SRRM1	ZBTB48	LONRF2
24	PPFIA4	FAM177B	STAM2	PHF13	MRPS9
25	NFASC	ADCK3	CDKN2B	DNAJC11	SULT1C4
26	RASSF5	SNAP47	COX4NB	CAMTA1	XIRP2
27	CENPF	SIPA1L2	ABCA9	RERE	GORASP2
28	KCTD3	ACTN2	CACNG3	SLC25A33	CHRNA1
29	BROX	MYT1L	BPNT1	CLSTN1	SDPR
30	FAM177B	WDR35	ADARB1	LZIC	RAPH1
31	ARF1	NLRC4	TESK2	CASZ1	CXCR1
32	TBCE	TTC7A	TOMM40	EXOSC10	ARMC9
33	ACTN2	MTIF2	TIMM44	MTOR	UBE2F
34	OR2T5	LIMS1	SEC23B	ANGPTL7	RPUSD3
35	SLC35E2	CLASP1	CAP2	VPS13D	VHL
36	LOC115110	FN1	CRTAP	PRDM2	SATB1
37	CHD5	FBXO36	UNC13B	FHAD1	TRAK1
38	PLEKHG5	ATP2B2	CHERP	CASP9	ZNF662
39	GPR157	IQSEC1	HYOU1	SPEN	ZNF167
40	CLSTN1	ZNF662	ATG7	FBXO42	CELSR3
41	LZIC	ZNF445	RNASEH2A	NECAP2	NCKIPSD
42	MTOR	DAG1	BATF	CROCCP3	HYAL2
43	CROCCP3	RBM6	SPTLC1	CROCC	ERC2
44	UBR4	MAGI1	TACC2	SDHB	ZNF80
45	HP1BP3	MORC1	SORBS1	ARHGEF10L	MGLL
46	USP48	ZNF80	PRPF8	ACTL8	NEK11
47	SLC9A1	NPHP3	RBCK1	UBR4	ABCC5
48	MAP3K6	TBCCD1	CAMKK2	AKR7A2	NCBP2
49	IFI6	CTBP1	CELF2	CAPZB	PIGG
50	TAF12	TNIP2	CTCF	MINOS1	KIAA1530
51	BAI2	NFKB1	CORIN	NBL1	ADD1
52	PTP4A2	EEF1A1P9	AP4B1	KIF17	HTT
53	LSM10	FLJ33360	NRG3	HP1BP3	D4S234E
54	FOXJ3	NSUN2	MGEA5	EIF4G3	STX18
55	HECTD3	ANKH	NFAT5	ECE1	SORCS2
56	MKNK1	DROSHA	KIF1C	RAP1GAP	NOA1
57	CC2D1B	GDNF	NUP50	USP48	HPGDS
58	RPS26P15	NIM1	KDM5B	CDC42	PDGFC
59	JAK1	SLC30A5	NCKAP1	LUZP1	NDUFS6
60	SLC44A5	ANKRD32	SRCAP	TCEA3	FBXL17
61	TMED5	HARS2	ACTL7A	SRRM1	APC
62	KCNA2	KCNIP1	CHAD	RPS6KA1	IRF1
63	AP4B1	MAPK9	TLK2	ARID1A	CAMLG
64	TRIM33	TRIM41	LILRB3	ZDHHC18	H2AFY
65	ATP1A1OS	C6orf228	CHD1	SLC9A1	PPP2R2B
66	C1orf189	BAK1	ABHD2	WDTC1	DPYSL3
67	CLK2	ANKS1A	SNRNP35	MAP3K6	CAMK2A
68	CACNA1S	HTR1E	TRIOBP	AHDC1	FABP6
69	UBE2T	ANKRD6	HNRNPUL1	PHACTR4	LOC728554
70	ELK4	TXLNB	CIT	TAF12	TRIM41
71	PLXNA2	TIAM2	FGFR1OP	EPB41	DSP
72	ESRRG	OSTCP1	FOXN3	SRSF4	C6orf228
73	ACBD3	RNASET2	PTPRT	SDC3	LINC00336
74	JMJD4	CCR6	NUDT5	PUM1	PPARD
75	SIPA1L2	DAGLB	MAP4K1	ZCCHC17	CLIC5
76	ZNF695	DFNA5	SEC23IP	BAI2	PHF3
77	ZNF496	CPVL	AKAP10	TMEM39B	RWDD2A
78	CACNB2	WBSCR28	GTF3C6	KPNA6	HTR1E
79	MYO3A	GTF2IRD2B	RWDD2A	BSDC1	PNISR
80	FAM21C	ATXN7L1	DDX19B	ZBTB8OS	MARCKS
81	IFIT1	ESYT2	ATXN2L	RBBP4	HS3ST5
82	EXOC6	SLC7A2	SYNRG	YARS	ZDHHC14
83	TBC1D12	PBK	GLB1L3	S100PBP	TBP
84	C10orf2	ASH2L	VPS45	CSMD2	AMZ1
85	SUFU	ADAM2	DDX42	ZMYM4	CYCS
86	PTPLA	KCNB2	CHRNA1	KIAA0319L	EPDR1
87	NEBL	NACAP1	MGLL	PSMB2	OGDH
88	MTPAP	SYBU	CHRNA3	EIF2C4	MYO1G
89	ZNF37BP	SMARCA2	MCM3AP-AS1	EIF2C3	PCLO
90	ZNF239	ERMP1	PKD1L2	THRAP3	TRIM4
91	SYT15	ALDH1B1	CSMD2	LSM10	IMMP2L
92	ERCC6	CORO2A	XKR4	MTF1	EXOC4
93	JMJD1C	PPP2R4	KIAA1908	INPP5B	KIAA1549
94	PSAP	EXD3	CROCCP3	UTP11L	ZNF777
95	MICU1	SAGE1	FHAD1	MACF1	ZNF467
96	SLC16A12	FBXO18	OSBPL5	NT5C1A	RHEB
97	MRPL43	MEIG1	CIDEA	SMAP2	PRKAG2
98	FAM204A	CACNB2	LOC115110	ZNF643	DPP6
99	EIF3A	ZNF239	ZNF554	NFYC	DLGAP2
100	PHRF1	ERCC6	UHRF2	CTPS	STAR
101	ARNTL	SIRT1	DIS3L	HIVEP3	XKR4
102	B7H6	AGAP5	IQCD	FOXJ3	NACAP1
103	NAV2	NRG3	DHRS1	RIMKLA	ST3GAL1
104	DGKZ	SORBS1	DNTTIP1	CCDC30	ZNF696
105	OR5T1	C10orf2	ZNF837	ST3GAL3	SLC39A4
106	SERPING1	EIF3A	FAM129A	ERI3	CDKN2B
107	ZDHHC5	OSBPL5	SNAP47	HECTD3	MELK
108	TMEM132A	TSG101	FTSJ3	ZSWIM5	ALDH1B1
109	COX8A	NAV2	GALNTL2	TESK2	TMEM2
110	FLRT1	API5	AP2M1	IPP	TLE1
111	RPS6KA4	TNKS1BP1	ADD1	PIK3R3	SPTLC1
112	SNX15	TMEM132A	TTC18	LURAP1	IPPK
113	ARL2	RNASEH2C	FAT3	MKNK1	TRIM14
114	MUS81	KCNE3	TMEM132D	CMPK1	GABBR2
115	RNF121	FAT3	RHEBL1	AGBL4	C9orf125
116	ANKRD42	GRAMD1B	IKBIP	DMRTA2	ACTL7A
117	CCDC83	CACNA1C	LEO1	EPS15	RGS3
118	NAALAD2	FAM90A1	CCR6	OSBPL9	C9orf117
119	KCNJ5	EIF4B	FSD2	ZFYVE9	PTRH1
120	ADAMTS15	FAM71C	C16orf46	ZYG11B	PAEP
121	ACAD8	USP30	SEPT12	SCP2	TRAF2
122	GLB1L3	CAMKK2	TMEM170A	LRP8	CACNA1B
123	ASCL2	ANAPC5	MSI2	SSBP3	GNL3L
124	CARS	SNRNP35	USP43	DHCR24	HTR2C
125	ST5	DDX55	CNTD1	PRKAA2	MCM10
126	SCUBE2	POLE	OSCAR	DAB1	BEND7
127	TNKS1BP1	ZC3H13	NLRP5	FGGY	ARHGAP12
128	WDR74	SLC15A1	WDR88	INADL	DLG5
129	KCNK7	MYO16	MOB3A	DOCK7	ZMIZ1
130	RNASEH2C	SYNE2	DCST2	ALG6	C10orf129
131	CTSF	BATF	UHMK1	EFCAB7	GOLGA7B
132	CLPB	CCDC88C	SPATA17	PGM1	SEC31B
133	KCNE3	EVL	COL4A2	CACHD1	NFKB2
134	RSF1	ADAM6	FITM2	JAK1	VWA2
135	CACNA1C	LTK	COL4A4	PDE4B	FOXI2
136	PRMT8	CDAN1	CSTL1	SGIP1	LRRC27
137	CACNB3	TLE3	XIRP2	WLS	SERGEF
138	COX14	LRRC49	FBXO36	ANKRD13C	NAT10
139	MARS	FAM103A1	COX4I1	NEGR1	PTPRJ
140	PIP4K2C	CERS3	DNAJC21	LRRIQ3	TNKS1BP1
141	FAM71C	DECR2	WBSCR28	TNNI3K	TMEM132A
142	USP30	C16orf11	TMEM71	C1orf173	SLC22A8
143	CCDC62	WDR24	C9orf135	SLC44A5	SLC22A10
144	SNRNP35	TSC2	PTRH1	ST6GALNAC3	CCDC88B
145	FAM101A	FLYWCH1	TCP10L	ST6GALNAC5	KCNE3
146	ZNF10	TIGD7	GCNT7	AK5	CADM1
147	SYT10	NAA60	C20orf112	FAM73A	TMEM25
148	CPNE8	TNRC6A	C20orf132	NEXN	ARHGEF12
149	RACGAP1P	SRCAP	UBE2F	LPHN2	GRAMD1B
150	CCNT1	CTCF	KRT72	SSX2IP	ARHGAP32
151	LMBR1L	PHLPP2	C20orf152	ZNHIT6	ACAD8
152	MCRS1	HP	C10orf129	SEP15	LRTM2
153	PTPRR	KLHDC4	FRMPD2	HS2ST1	CACNA1C
154	LTA4H	GAS8	VTI1A	LOC339524	ITFG2
155	UHRF1BP1L	SPAG7	HNRNPA1L2	HFM1	PRMT8
156	C12orf42	USP6	CSNK1D	GLMN	GNB3
157	ARPC3	MPRIP	SLC38A6	CCDC18	CDCA3
158	CAMKK2	SHMT1	FAM81A	FNBP1L	PEX5
159	ANAPC5	TBC1D28	CSNK2A2	BCAR3	DDX47
160	SBNO1	TNS4	CDAN1	TMEM56	DENND5B
161	TMEM132D	RAB5C	BEAN1	RWDD3	PHLDA1
162	GALNT9	FAM134C	C16orf11	FRRS1	IKBIP
163	POLE	CNTD1	GSG1L	COL11A1	NT5DC3
164	TNFSF11	PSME3	ZNF534	SLC25A24	GPN3
165	HNRNPA1L2	MAP3K14	CSTF1	WDR47	IQCD
166	LMO7	NPEPPS	DACT3	KIAA1324	PRKAB1
167	ABHD13	IGBP1P2	NLRP4	PSMA5	PLA2G1B
168	PSPC1	TRIM37	TICAM1	GNAT2	SNRNP35
169	FLT1	MARCH10	BROX	SLC6A17	DCLK1
170	SPG20	DDX42	SAMD11	SLC16A4	GUCY1B2
171	#N/A	GGA3	CTBP1	KCNA2	COL4A2
172	ZC3H13	FBF1	CTNND2	DRAM2	DCUN1D2
173	SLC15A1	PRCD	CTSH	KCND3	SLC7A8
174	A2LD1	CCDC57	GPR155	MAGI3	DHRS1
175	ARGLU1	CSNK1D	DAB2IP	AP4B1	RALGAPA1
176	LIG4	ZNF750	SRFBP1	TRIM33	SAMD4A
177	ADPRHL1	SPIRE1	ABCA13	CD58	GPR135
178	OR4E2	KATNAL2	C7orf60	PTGFRN	DCAF5
179	RNF31	MBP	LOC154822	TRIM45	NRXN3
180	TOMM20L	TIMM44	ZNF746	MAN1A2	FOXN3
181	SYNE2	ZNF177	AMZ1	SPAG17	TECPR2
182	RDH12	DNMT1	VPS13B	NBPF9	ZFYVE21
183	C14orf45	ICAM3	DAG1	PDE4DIP	PPP1R13B
184	BATF	LDLR	DENND5B	NOTCH2NL	APBA2
185	NRXN3	MYO9B	DGKG	LIX1L	ZNF770
186	PSMC1	ZNF585B	DGKQ	PEX11B	RTF1
187	EVL	ZNF383	DAO	RNF115	TBC1D2B
188	PPP2R5C	ZNF114	DAZL	NBPF11	ALPK3
189	TTC5	MAMSTR	AP1B1	NBPF10	MMP25
190	DAD1	SNRNP70	MARCH10	LOC728855	ZNF263
191	NEK9	RPL13A	FAM134C	VPS45	NLRC3
192	TMED10	FCAR	RHBDL3	ANP32E	SLX4
193	CCDC88C	TMEM150B	TCEB3C	PRPF3	SRL
194	ADAM6	ZNF667	ZNF114	RPRD2	PARN
195	SNORD116-4	PEG3	ZNF383	ECM1	MPV17L
196	SNORD116-2	ZIM2	WDR69	ARNT	TMC5
197	IPW	CSRP2BP	LONRF2	PIP5K1A	GGA2
198	SNORD116-5	DZANK1	DHX8	PI4KB	CACNG3
199	SNORD116-8	C20orf112	PRICKLE2	SNX27	TNRC6A
200	SNORD116-9	FER1L4	NIM1	THEM4	CD19
201	SNORD115-11	ZNF334	DFFB	INTS3	CSNK2A2
202	SNORD115-30	EYA2	TXLNB	NUP210L	BEAN1
203	SNORD115-31	GCNT7	ZNF467	C1orf189	NFAT5
204	PAK6	BACH1	DFNA5	UBAP2L	TXNL4B
205	CD276	KRTAP8-1	DHCR24	ATP8B2	CHST5
206	MESP2	KCNJ15	DIAPH1	DCST2	C16orf46
207	ZNF774	UMODL1	DNAH5	GBA	COX4NB
208	POTEB	AGPAT3	DNAH9	HCN3	FANCA
209	C15orf56	KRTAP10-1	DNMT1	PKLR	NXN
210	LTK	PCNT	DNMT3A	ASH1L	RPA1
211	CDAN1	TUBA8	DPP6	GON4L	KCNAB3
212	LYSMD2	TFIP11	DPYSL3	SSR2	TRAPPC1
213	MYO5A	PLA2G6	DSC3	SMG5	ERAL1
214	SPG21		DSP	C1orf61	PIPOX
215	TLE3		ECM1	ARHGEF11	SYNRG
216	PKM2		EIF2C4	FCRL2	CDC6
217	RASGRF1		CELSR3	CCDC19	TMUB2
218	HOMER2		MEGF8	LY9	ITGB3
219	MESP1		EGFR	ATF6	CHAD
220	DECR2		ZFC3H1	UHMK1	BZRAP1
221	RAB11FIP3		FAM71C	RGS5	TLK2
222	NAA60		C14orf183	UCK2	TANC2
223	MGRN1		LCTL	FAM78B	DDX42
224	TNRC6A		NLRC3	POU2F1	PRKCA
225	ATXN2L		NSMCE1	CD247	PSMD12
226	MYLPF		EIF4B	MPZL1	CASKIN2
227	SRCAP		EIF4G1	BRP44	ARL16
228	COQ9		NLRP7	GPR161	FASN
229	SETD6		TET3	F5	ZNF750
230	CTCF		CTTN	DNM3	DSC3
231	ZFP90		ENG	KLHL20	SETBP1
232	HP		OSTCP1	RABGAP1L	MAPK4
233	TERF2IP		AK1	TNR	PTBP1
234	PLCG2		EPB41L2	RFWD2	LPPR3
235	ZC3H18		EPB49	ASTN1	MOB3A
236	LUC7L		CERS3	FAM5B	ZNF554
237	WDR24		EPHA7	RASAL2	ATCAY
238	C16orf91		EPHB3	ABL2	ZBTB7A
239	NTHL1		SLC36A1	TOR1AIP1	ZNF333
240	TMEM186		ERBB4	CEP350	CYP4F3
241	FAM18A		ERCC6	STX6	C19orf44
242	USP31		ERN1	CACNA1E	CHERP
243	NSMCE1		ABCA3	RGSL1	MYO9B
244	ZNF629		EYA2	LAMC1	PDE4C
245	SNORA50		F5	C1orf21	ZNF14
246	ST3GAL2		FABP6	FAM129A	CEP89
247	PHLPP2		FANCA	RNF2	SARS2
248	WDR59		ALDH1B1	HMCN1	ZNF546
249	PKD1L2		FBLN1	PDC	SPTBN4
250	KLHDC4		FASN	PTGS2	TOMM40
251	MED11		FBN1	TROVE2	HIF3A
252	ZFP3		FCAR	CDC73	CALM3
253	SLC16A13		NSUN6	KCNT2	DACT3
254	SHBG		PI16	CACNA1S	CGB8
255	CNTROB		C6orf228	NAV1	PPFIA3
256	PFAS		SDK1	KDM5B	ZNF473
257	NDEL1		DAGLB	RABIF	OSCAR
258	MPRIP		ATXN7L1	PPFIA4	LILRB3
259	PRPSAP2		BEND7	PIK3C2B	LILRA6
260	KCNJ12		HS3ST5	NFASC	KIR3DX1
261	ERAL1		TMEM130	RASSF5	ZNF772
262	ZNF207		FES	DYRK3	ZNF837
263	STARD3		PHLDA1	PLXNA2	BFSP1
264	CNTD1		DLGAP4	TRAF5	CSTL1
265	PSME3		ANKRD26	FLVCR1	MYLK2
266	TMUB2		CHSY1	PTPN14	PHF20
267	NMT1		LPHN1	KCTD3	C20orf152
268	CDK5RAP3		SEC31A	GPATCH2	TTI1
269	SNX11		ANKRD6	SPATA17	PPP1R16B
270	ACSF2		CLSTN1	TGFB2	SPATA2
271	CACNA1G		DENND3	BPNT1	ATP9A
272	DDX42		SBNO2	MARK1	CSTF1
273	PSMC5		TRAK1	AIDA	GNAS
274	PRKAR1A		DHX30	BROX	SS18L1
275	PRCD		NCBP2	FAM177B	SOX18
276	ENDOV		ZP1	DISP1	KRTAP8-1
277	VPS53		SEPHS1	SUSD4	SLC5A3
278	SMYD4		SHANK2	CAPN2	SETD4
279	KCNAB3		LIMCH1	TP53BP2	PTTG1IP
280	TRAPPC1		SPEN	DNAH14	PCBP3
281	NR1D1		CNOT1	LIN9	MCM3AP-AS1
282	TNS4		MYO16	ADCK3	SLC25A18
283	DHX58		SAMD4A	ZNF678	MRPL40
284	FAM134C		PHLPP2	SNAP47	RAB36
285	CCDC56		MYT1L	WNT3A	ZNF70
286	BECN1		GGA2	ARF1	FBLN1
287	MPP3		FTSJD2	GALNT2	NCAPH2
288	TMEM101		HECW1	TTC13	SCO2
289	CCDC43		ZC3H13	DISC1
290	SAMD14		ARHGAP26	SIPA1L2
291	COIL		SIPA1L3	PCNXL2
292	MARCH10		TBC1D2B	SLC35F3
293	SDK2		RAP1GAP2	TARBP1
294	FDXR		NFASC	ARID4B
295	FBF1		ZZEF1	TBCE
296	CYGB		FCHO1	B3GALNT2
297	DCXR		GGA3	LYST
298	CSNK1D		MPRIP	NID1
299	ZNF750		RTF1	LGALS8
300	SOGA2		TTLL12	ACTN2
301	RNMT		FAM175B	RYR2
302	SETBP1		LPIN1	CHRM3
303	C18orf25		LARP4B	FMN2
304	KATNAL2		FAM120A	RGS7
305	MPPE1		FAF2	SDCCAG8
306	TCEB3C		XPO6	AKT3
307	ATP8B1		ZFR2	PPPDE1
308	STXBP2		SYNE2	EFCAB2
309	HNRNPM		NUP210	TFB2M
310	UBL5		SEL1L3	CNST
311	PIN1		ATP11A	AHCTF1
312	SLC44A2		KIAA1024	ZNF695
313	PRKCSH		CLEC16A	ZNF670
314	ZNF136		MTUS2	ZNF124
315	MYO9B		WWC1	TRIM58
316	FAM125A		ANKS1A	SNTG2
317	FAM129C		ACSL6	MYT1L
318	UBA52		SIN3B	TSSC1
319	CCNE1		DMXL2	TRAPPC12
320	LRP3		NEDD4L	RSAD2
321	HAUS5		CLASP1	ASAP2
322	ZNF383		SYNE1	CPSF3
323	EIF3K		FN1	TAF1B
324	PAK4		U2SURP	NOL10
325	SUPT5H		UBR4	PQLC3
326	DLL3		VPS8	ROCK2
327	ZNF224		ARHGEF12	GREB1
328	ZNF114		PPP1R13B	LPIN1
329	PPP1R15A		ARHGEF18	TRIB2
330	SNRNP70		SMG5	NBAS
331	RPL13A		MED13L	WDR35
332	SNORD32A		SIRT1	ATAD2B
333	SNORD33		ZFPM2	FKBP1B
334	SNORD34		KCNH3	SF3B14
335	SNORD35A		TMED3	ITSN2
336	RPL13AP5		SLC7A8	NCOA1
337	ZNF473		GPR161	EFR3B
338	NLRP5		HARS2	DNMT3A
339	MGC2752		ICMT	DTNB
340	ATP8B3		PHF3	ASXL2
341	DOHH		PES1	KIF3C
342	ZFR2		MACF1	EPT1
343	TICAM1		SUZ12	CCDC164
344	DUS3L		RPL13A	OTOF
345	PCP2		KAT6B	AGBL5
346	ZNF558		NNT	BRE
347	ZNF846		SEZ6L	WDR43
348	DNMT1		CHST5	LCLAT1
349	ICAM3		ZIM2	GALNT14
350	ZNF564		TMEM2	EHD3
351	ZNF709		PRKD3	MEMO1
352	PDE4C		CADM1	SPAST
353	SUGP1		TFIP11	SLC30A6
354	CEP89		PANX1	NLRC4
355	ZNF781		MTOR	BIRC6
356	RPS16		ADAM2	TTC27
357	SERTAD3		WDR27	CRIM1
358	ATP1A3		RALGAPA1	HEATR5B
359	ZNF180		TBC1D28	EIF2AK2
360	DACT3		LPCAT4	PRKD3
361	LIG1		MPV17L	CDC42EP3
362	MAMSTR		GABPB1	ATL2
363	RASIP1		RNF144B	HNRPLL
364	PLEKHA4		ST6GALNAC3	GALM
365	KLK13		LOC256880	DHX57
366	LIM2		CBY1	SOS1
367	ZNF321P		TMEM59L	MAP4K3
368	TMEM150B		NIPBL	SLC8A1
369	ZNF784		PARM1	EML4
370	PEG3		TECPR1	KCNG3
371	MZF1		POLR1A	MTA3
372	TMEM214		POC1A	HAAO
373	ZNF512		ZNF473	THADA
374	PPP1R21		MTHFD1L	ABCG5
375	PAPOLG		C20orf194	PREPL
376	ACTR2		GANC	PRKCE
377	ETAA1		SEC31B	TTC7A
378	KCMF1		PNISR	MSH2
379	POLR1B		C2CD2	NRXN1
380	WASH2P		GORASP2	MTIF2
381	PCDP1		ODZ4	CCDC85A
382	MARCH7		OSBPL3	VRK2
383	CASP8		CHD5	PAPOLG
384	SNORD70		SS18L1	REL
385	RPE		SETBP1	PEX13
386	PNKD		CNTNAP2	USP34
387	ZFAND2B		PPP1R16B	EHBP1
388	SPEG		AUTS2	WDPCP
389	CAB39		ERC2	SPRED2
390	GIGYF2		DECR2	PNO1
391	DUSP28		KLK13	CNRIP1
392	MYT1L		LRIT1	ANTXR1
393	ATAD2B		TANC2	AAK1
394	TRMT61B		NPHP4	SNRNP27
395	MEMO1		PITPNC1	ASPRV1
396	CD8A		GAS8	C2orf42
397	LINC00116		TIAM2	SNRPG
398	BUB1		KLHL3	PAIP2B
399	CLASP1		VPS33B	SPR
400	CCDC74B		ERAL1	ALMS1
401	ZNF385B		GBA	TET3
402	HIBCH		SERGEF	BOLA3
403	SATB2		PTPN18	LOXL3
404	CLK1		KAT2A	C2orf65
405	FN1		#N/A	HK2
406	DIRC3		GDNF	LRRTM4
407	CXCR1		OR4E2	LRRTM1
408	LOC151174		SNORD35A	CTNNA2
409	ANKMY1		SNORD34	KCMF1
410	CSRP2BP		SNORD33	TCF7L1
411	XRN2		CYFIP2	POLR1A
412	RPRD1B		NPHP3	PTCD3
413	EYA2		ACAD8	REEP1
414	LSM14B		D4S234E	CHMP3
415	NTSR1		SMC1B	CD8A
416	C20orf173		KCNH5	RMND5A
417	FER1L4		MORC1	KCNIP3
418	TTI1		CPAMD8	FER1L5
419	ZNF334		ZNF777	CNNM4
420	C21orf63		SULT1C4	TMEM131
421	ITSN1		SRPX2	C2orf55
422	MORC3		CRCP	TSGA10
423	KCNJ15		HPGDS	EIF5B
424	SLC37A1		TNRC6A	REV1
425	AGPAT3		PRPF19	AFF3
426	PCNT		UTP20	NPAS2
427	KRTAP8-1		TOR1B	MAP4K4
428	KRTAP10-1		APOBEC3C	IL1R2
429	KRTAP10-5		PCLO	MRPS9
430	MCM3AP		GLUD1	NCK2
431	TUBA8		GNAS	UXS1
432	SGSM1		GNB3	LIMS1
433	MTMR3		GOT2	SH3RF3
434	RNF185		SLCO3A1	LINC00116
435	APOBEC3C		STK32C	LOC541471
436	ADSL		PGM2L1	MERTK
437	EP300		CCDC88B	TMEM87B
438	PRR5-ARHGAP8		NOMO2	FBLN7
439	PRR5		LOC283914	WASH2P
440	XKR3		CCDC57	DPP10
441	MICAL3		C18orf62	SCTR
442	SLC25A1		MAMSTR	TMEM177
443	UFD1L		TMEM150B	CLASP1
444	CLDN5		RPUSD3	CNTNAP5
445	MAPK1		CYP4V2	ERCC3
446	ZNF70		ZNF454	UGGT1
447	CSNK1E		C9orf117	PTPN18
448	KCNJ4		LOC286367	ARHGEF4
449	LDOC1L		RAPGEF1	FAM168B
450	SCO2		GRIA1	PLEKHB2
451	PPARG		ACAD9	MZT2A
452	ARPP21		GRIK5	ANKRD30BL
453	ZNF660		CCDC113	MGAT5
454	ATRIP		BABAM1	TMEM163
455	NDUFAF3		DROSHA	YSK4
456	RBM5		FHOD1	RAB3GAP1
457	HHLA2		TBK1	ZRANB3
458	ZDHHC23		GUCY1B2	R3HDM1
459	ACAD9		USP25	THSD7B
460	PRKCI		TMOD3	SPOPL
461	MAP3K13		NCAPH2	NXPH2
462	LRCH3		UBN1	LRP1B
463	TADA3		PCDHB1	KYNU
464	ATP2B2		TNPO2	GTDC1
465	IQSEC1		HADH	ORC4
466	GRIP2		HTT	MBD5
467	DYNC1LI1		KCNIP1	LYPD6
468	C3orf39		EHD3	NEB
469	ZDHHC3		EHD2	ARL5A
470	PRSS42		ANXA6	CACNB4
471	SLC26A6		HK1	STAM2
472	DALRD3		HMMR	KCNJ3
473	RASSF1		APBA2	ACVR1
474	PBRM1		APC	UPP2
475	ZNF717		HP	CCDC148
476	MORC1		HTR1E	MARCH7
477	ZNF80		HTR2C	ITGB6
478	GSK3B		KRTAP8-1	RBMS1
479	SLC12A8		ICAM3	TANK
480	NPHP3		ST8SIA6	PSMD14
481	DBR1		ARL16	KCNH7
482	GK5		ZNF546	SCN3A
483	GPR87		ZBTB8OS	SCN2A
484	MCCC1		LOC339524	XIRP2
485	PARL		VWA2	B3GALT1
486	ATP13A4		HEPHL1	CERS6
487	LOC220729		ZNF284	NOSTRIN
488	NAT8L		OR2A12	KBTBD10
489	MED28		IGF1R	KLHL23
490	LOC401127		IGF2R	UBR3
491	GUF1		TBC1D26	GORASP2
492	SRP72		ZNF445	SLC25A12
493	SHROOM3		CXCR1	HAT1
494	BMP3		INCENP	METAP1D
495	NFKB1		INPP5B	PDK1
496	EEF1A1P9		IPW	RAPGEF4
497	CTBP1		IRF1	OLA1
498	PDS5A		ITGB3	GPR155
499	GABRA4		ITPR1	CHRNA1
500	G3BP2		JAK1	HOXD3
501	H2AFZ		JARID2	AGPS
502	PET112		KIF7	TTN
503	PPID		KCND3	CCDC141
504	TRIO		C2orf62	ZNF385B
505	PDZD2		C5orf25	NCKAP1
506	MSH3		KCNJ15	CALCRL
507	ANKRD32		KIT	GULP1
508	PCDHB1		KLKB1	COL5A2
509	PCDHGA8		IPO5	PMS1
510	HMGXB3		KRTAP10-1	NAB1
511	WWC1		SLC22A10	SDPR
512	CPLX2		HRNR	DNAH7
513	SQSTM1		C1orf189	PGAP1
514	TRIM41		KRT84	SATB2
515	FLJ33360		ZNF662	SPATS2L
516	NSUN2		GRXCR1	AOX2P
517	ANKH		GTF2IRD2B	ORC2
518	CDH10		FAM75D1	FAM126B
519	DROSHA		tAKR	CASP8
520	GDNF		FRRS1	SUMO1
521	FLJ42709		LDLR	NOP58
522	KIAA0825		LIG1	BMPR2
523	CHD1		LIMS1	FAM117B
524	ACSL6		LMAN1	ICA1L
525	KLHL3		FOXI2	WDR12
526	PFDN1		ZNF772	NBEAL1
527	HARS		LMO7	ABI2
528	TAF7		FAM177B	RAPH1
529	TIGD6		LOC401127	INO80D
530	CSF1R		FLJ33360	NDUFS1
531	RPS14		LINC00336	PLEKHM3
532	PDLIM7		TCP10L2	MAP2
533	MGAT4B		GOLGA7B	UNC80
534	RNF130		LRP1	KANSL1L
535	MAPK9		LRP3	ERBB4
536	FLT4		LRP5	FN1
537	C6orf228		LTA4H	MREG
538	KDM1B		CYP4F3	SMARCAL1
539	MAPK13		LTK	DIRC3
540	TJAP1		MARCKS	TNS1
541	SMAP1		MAOB	ARPC2
542	HTR1E		MARK1	AAMP
543	ANKRD6		MARS	PNKD
544	PNLDC1		MBP	C2orf62
545	ADTRP		MCM4	VIL1
546	BAK1		MGAT5	USP37
547	LYRM2		MLL	STK36
548	MMS22L		ABCC1	TTLL4
549	PNISR		CCDC88C	SPEG
550	SCML4		TTLL13	EPHA4
551	SEC63		MINOS1	FARSB
552	HBS1L		EEF1A1P9	AP1S3
553	MAP7		C4orf47	WDFY1
554	OSTCP1		ASPH	NYAP2
555	PARK2		MTF1	RHBDD1
556	C1GALT1		MTHFD1	COL4A4
557	SCIN		MTIF2	COL4A3
558	MALSU1		MYO1F	WDR69
559	CCM2		MTTP	SPHKAP
560	ZNF273		TRIM37	FBXO36
561	VKORC1L1		MYBPC2	SP100
562	WBSCR28		MYH10	CAB39
563	RUNDC3B		MYO6	ARMC9
564	CPSF4		MYO9B	PDE6D
565	OR2A12		NDUFS1	NGEF
566	ZNF862		NDUFS6	ATG16L1
567	LOC154822		NFIC	UGT1A10
568	CAMK2B		NFKB1	UGT1A8
569	VOPP1		NFKB2	AGAP1
570	LOC493754		NID1	IQCA1
571	WBSCR16		NODAL	COL6A3
572	CYP51A1		NPAS2	LRRFIP1
573	TFR2		NRL	UBE2F
574	ATXN7L1		ATP2B2	SCLY
575	ABCF2		NUCB1	TRAF3IP1
576	SLC7A2		OCA2	HDAC4
577	GPR124		OGDH	ANKMY1
578	C8orf45		WRAP73	KIF1A
579	E2F5		OPRK1	SNED1
580	NACAP1		PAEP	PASK
581	OXR1		SMARCAL1	ANO7
582	LOC731779		PODXL2	CHL1
583	MAPK15		ITSN2	CNTN6
584	GRINA		PARN	CNTN4
585	CSMD1		CDON	SUMF1
586	FAM86B2		SHANK1	ITPR1
587	BIN3		PCDH1	GRM7
588	PURG		GLOD4	SRGAP3
589	ADAM2		FAM135B	LHFPL4
590	ARMC1		TXNDC11	MTMR14
591	ARFGEF1		MEMO1	CPNE9
592	SYBU		SIDT2	ARPC4
593	ST3GAL1		TRAPPC12	RPUSD3
594	SLC45A4		UTP11L	CIDEC
595	PARP10		KCTD3	TMEM111
596	CPSF1		PCNT	CIDECP
597	UNC13B		GPN3	C3orf24
598	ALDH1B1		DDX47	IRAK2
599	FAM120A		PHF20	SEC13
600	LOC286367		PIPOX	ATP2B2
601	ACTL7A		SPTBN5	HRH1
602	ZNF483		ZBTB7A	ATG7
603	RGS3		PRKAG2	SYN2
604	DAB2IP		PDE4C	TIMP4
605	RABEPK		ANAPC5	PPARG
606	ZBTB43		EVL	TSEN2
607	C9orf117		ANKFY1	RAF1
608	TTC16		NCKIPSD	IQSEC1
609	DOLPP1		NT5DC3	NUP210
610	GPR107		PDGFRB	TPRXL
611	GTF3C5		SF3B14	GRIP2
612	ADAMTS13		CPSF3	FGD5
613	WDR5		INPP5K	SH3BP5
614	BNC2		PEG3	COLQ
615	IFNA5		TUBA8	GALNTL2
616	FAM214B		PFAS	OXNAD1
617	TPM2		PFDN1	RFTN1
618	ZNF658		PHF2	DAZL
619	PRKACG		PIK3C2B	PLCL2
620	APBA1		PI4KA	TBC1D5
621	BICD2		PIN1	ZNF385D
622	CORO2A		PKD1	UBE2E2
623	C9orf125		PKLR	NEK10
624	GRIN3A		PLA2G1B	SLC4A7
625	REXO4		CLIC5	RBMS3
626	SEC16A		STX18	OSBPL10
627	MUM1L1		PLXNA2	CMTM8
628	SAGE1		PMS1	CMTM7
629	NXF3		EXOSC10	DYNC1LI1
630	MOSPD1		PCBP3	TRIM71
631			YBEY	GLB1
632			TSPEAR	CRTAP
633			SETD4	CLASP2
634			CYCS	ARPP21
635			POLE	LRRFIP2
636			SOX18	CTDSPL
637			SIAE	SLC22A13
638			SEMA5B	SCN5A
639			ATAD2B	MYRIP
640			HEATR5B	ULK4
641			CPVL	TRAK1
642			PUS7	SEC22C
643			MIER2	CCBP2
644			GNL3L	ZNF662
645			PPARD	SNRK
646			EPDR1	ANO10
647			KLHDC4	ZNF445
648			LRRC49	ZNF167
649			CKMT1A	KIF15
650			PIGG	CDCP1
651			NSUN2	LARS2
652			ELOVL2	LZTFL1
653			WHSC1L1	KIF9
654			EXD3	SCAP
655			SARS2	SMARCC1
656			SLC41A3	DHX30
657			PARP16	MAP4
658			TXNL4B	CELSR3
659			PIGX	NCKIPSD
660			TMEM132A	PRKAR2A
661			ZNF770	ARIH2
662			PTCD3	DALRD3
663			PLEKHB2	LOC646498
664			ATG16L1	CCDC36
665			ATG2B	USP4
666			GPATCH2	DAG1
667			CEP192	BSN
668			FAM90A1	RNF123
669			TBCCD1	IP6K1
670			DZANK1	RBM6
671			VPS13D	HYAL2
672			FAM86C1	RASSF1
673			DCUN1D2	HEMK1
674			PPP2R2B	DOCK3
675			PPP2R2C	RAD54L2
676			NAT10	POC1A
677			PPP2R4	PBRM1
678			CASC1	NEK4
679			PGM2	TMEM110
680			BRF2	SFMBT1
681			PPP3CC	CACNA1D
682			STK32B	IL17RB
683			MCM10	CACNA2D3
684			SAGE1	ERC2
685			DNAH3	ARHGEF3
686			LRRC16A	ARF4
687			SLC39A4	FHIT
688			SYBU	PTPRG
689			PRKAB1	CADPS
690			TMEM127	SYNPR
691			FRMD4A	PSMD6
692			CCDC94	PRICKLE2
693			NECAP2	MAGI1
694			ZNF334	FOXP1
695			ODZ3	EIF4E3
696			ZFP64	PDZRN3
697			CHFR	CNTN3
698			WDR12	ZNF717
699			PRKCA	ROBO2
700			RIOK2	ROBO1
701			PRKCE	GBE1
702			PRKCG	CADM2
703			ITFG2	LOC255025
704			ASH1L	EPHA6
705			PBK	ST3GAL6
706			ZNF167	C3orf26
707			PRKDC	GPR128
708			LANCL2	KIAA1524
709			MYO5C	MORC1
710			MAPK4	CD200
711			MAPK9	SIDT1
712			PDGFC	GRAMD1C
713			MAP2K2	ZDHHC23
714			EIF2AK2	LSAMP
715			PCDHGA2	IGSF11
716			DNAH7	POGLUT1
717			ANKH	GSK3B
718			PRMT8	STXBP5L
719			LGMN	POLQ
720			EIF4ENIF1	GOLGB1
721			C10orf2	CCDC58
722			CELF4	PARP9
723			AGPAT3	DIRC2
724			SPIRE1	SEMA5B
725			MCCC1	KALRN
726			ARNTL2	SLC12A8
727			PSMB6	SLC41A3
728			POGLUT1	CHCHD6
729			ADCK3	PODXL2
730			HYMAI	MGLL
731			CASC5	ACAD9
732			BACH1	PLXND1
733			SLC44A2	NEK11
734			TMEM63C	DNAJC13
735			ZMIZ1	NPHP3
736			PSMD12	BFSP2
737			ATP10A	SLCO2A1
738			ATP8B2	RYK
739			TTC7A	PPP2R3A
740			LYRM2	STAG1
741			PTBP1	DZIP1L
742			CSRP2BP	DBR1
743			PTGER4	ARMC8
744			PTGFRN	NME9
745			PTGS2	MRAS
746			NDRG3	NMNAT3
747			ODZ2	CLSTN2
748			GRAMD1B	SPSB4
749			ESYT2	ZBTB38
750			CASKIN2	RASA2
751			KIAA1324	GK5
752			SORCS2	XRN1
753			ALPK3	TRPC1
754			WDR35	U2SURP
755			MICAL3	SLC9A9
756			SIPA1L2	HPS3
757			UNC79	WWTR1
758			CRAMP1L	TSC22D2
759			BAI2	MED12L
760			RANBP10	RSRC1
761			DHX37	RARRES1
762			KIAA1530	SCHIP1
763			KIAA1549	IFT80
764			DDX55	ZBBX
765			DENND1A	MECOM
766			KIAA1609	#N/A
767			EPG5	PHC3
768			NCOA5	PRKCI
769			SPTBN4	TNIK
770			BAK1	FNDC3B
771			PTPRE	NLGN1
772			PTPRJ	NAALADL2
773			PEX5	KCNMB2
774			NLRC4	MFN1
775			TRAPPC1	NDUFB5
776			JAM2	USP13
777			OVOL2	MCCC1
778			RBM25	MCF2L2
779			RRAGD	ABCC5
780			RAB3A	AP2M1
781			RAB5C	EIF4G1
782			BCKDHA	EPHB3
783			UPF1	VPS8
784			RFC3	C3orf70
785			RGS3	MAP3K13
786			RHEB	SENP2
787			RLBP1	ETV5
788			TSKS	DGKG
789			EXOC4	TBCCD1
790			ELAC2	LPP
791			RINT1	TPRG1
792			CELF5	FGF12
793			ZFAND3	MB21D2
794			HCN2	ATP13A4
795			RPA1	TMEM44
796			RPL19	XXYLT1
797			RPS6KA2	ACAP2
798			RYR1	UBXN7
799			RYR2	PIGX
800			SATB1	NCBP2
801			BFSP1	PIGZ
802			SCN2A	KIAA0226
803			SCN5A	FYTTD1
804			SCTR	LRCH3
805			SRL	IQCG
806			SDC1	ZNF718
807			UBE2O	ZNF595
808			XPNPEP3	ZNF141
809			ZNF667	ABCA11P
810			DMRTA2	ZNF721
811			MYO1G	PIGG
812			SMOC2	DGKQ
813			XYLT1	CTBP1
814			RGNEF	KIAA1530
815			SFSWAP	SLBP
816			HIF3A	WHSC1
817			NXN	ZFYVE28
818			MMP25	FAM193A
819			CSMD1	TNIP2
820			MEIG1	ADD1
821			RPS26P15	HTT
822			ITSN1	RGS12
823			IGBP1P2	ZBTB49
824			GPR135	STX18
825			SHMT1	STK32B
826			IPPK	EVC2
827			FNDC3B	JAKMIP1
828			MICAL1	PPP2R2C
829			ST3GAL1	SORCS2
830			FBXL17	AFAP1
831			AIDA	ABLIM2
832			BCL11B	ACOX3
833			SLC30A5	CLNK
834			MRPS9	TAPT1
835			MRPS6	LDB2
836			MRPL40	FAM184B
837			RAPH1	SLIT2
838			INTS3	KCNIP4
839			SLC5A3	PPARGC1A
840			PHLDB3	CCDC149
841			BMP6	SEL1L3
842			SLC7A2	PCDH7
843			LRTM2	PGM2
844			LINC00338	TBC1D1
845			SLC9A1	LIAS
846			SLC15A1	RBM47
847			SMARCA2	NSUN7
848			CAPRIN2	APBB2
849			SMARCC1	LIMCH1
850			DDRGK1	SLC30A9
851			MGC2752	ATP8A1
852			SMARCC2	GRXCR1
853			SUMO3	YIPF7
854			SNRNP70	GUF1
855			SORL1	GABRA2
856			SPG7	ATP10D
857			SPR	CORIN
858			SPTAN1	TXK
859			SRP72	TEC
860			TROVE2	SCFD2
861			ST5	PDGFRA
862			STAR	CHIC2
863			STAU1	KIT
864			STC1	SRP72
865			SUPT5H	NOA1
866			ABCC8	LPHN3
867			SYK	CENPC1
868			TADA2A	MOB1B
869			TBP	ADAMTS3
870			TECTA	PARM1
871			TG	CDKL2
872			TIMP4	NAAA
873			TLE1	SHROOM3
874			TLE3	CNOT6L
875			TPM2	FRAS1
876			TRAF2	PRKG2
877			TRAF3	SEC31A
878			TRAF5	LIN54
879			TRIO	ARHGAP24
880			TSC2	ABCG2
881			TSG101	FAM13A
882			CAPN5	MMRN1
883			TTN	FAM190A
884			LOC728554	RAP1GDS1
885			AGAP5	MTTP
886			BMS1P4	PPP3CA
887			TYK2	BANK1
888			LOC731779	NFKB1
889			VHL	PPA2
890			CORO2A	GSTCD
891			XRCC1	TBCK
892			PTTG1IP	PAPSS1
893			ZNF14	HADH
894			ZNF70	SEC24B
895			ZNF74	ALPK1
896			CA5A	CAMK2D
897			ZNF80	SYNPO2
898			ZNF124	PRDM5
899			PRCD	NDNF
900			ZNF135	QRFPR
901			ZNF177	LARP1B
902			CACNA1B	SLC7A11
903			CACNA1C	NAA15
904			CACNA1D	MAML3
905			ZNF223	INPP4B
906			CACNA1S	GYPE
907			PRDM2	ANAPC10
908			LRP8	MMAA
909			CACNB2	DCLK2
910			IL1R2	LRBA
911			ZFYVE21	FAM160A1
912			SECISBP2	MND1
913			TMUB2	PDGFC
914			ALDH5A1	GRIA2
915			TNIP2	FAM198B
916			GNPTAB	FSTL5
917			LILRA6	MARCH1
918			TTC13	CPE
919			NDNF	PALLD
920			HECTD3	NEK1
921			NLRX1	GALNTL6
922			ZDHHC14	GALNT7
923			NOL9	GPM6A
924			NSUN7	SPATA4
925			ZNF750	LOC285501
926			IQCA1	ODZ3
927			TMC5	WWC2
928			NEK11	RWDD4
929			RABEP2	STOX2
930			NAA60	KIAA1430
931			KAT6A	SNX25
932			ZNF696	C4orf47
933			LPPR3	SORBS2
934			PDZD7	CYP4V2
935			ERMP1	KLKB1
936			SVEP1	PDCD6
937			UXS1	AHRR
938			CTC1	SLC9A3
939			MUS81	SLC12A7
940			PROSER1	LPCAT1
941			ARMC9	LOC728613
942			MLLT10	NDUFS6
943			FER1L4	FLJ33360
944			LRRC27	UBE2QL1
945			PABPC1L	NSUN2
946			TSEN2	SRD5A1
947			USP5	ADCY2
948			CMIP	MARCH6
949			CALM3	ROPN1L
950			GRIP2	CTNND2
951			CAMK2A	DNAH5
952			URM1	TRIO
953			SNX27	ANKH
954			ANP32E	MARCH11
955			MADCAM1	MYO10
956			ZNF239	BASP1
957			CAMLG	CDH18
958			CLTCL1	CDH12
959			CAPN2	CDH10
960			COLQ	DROSHA
961			TRRAP	PDZD2
962			CDC45	MTMR12
963			CAPZB	ADAMTS12
964			CDCA3	DNAJC21
965			KATNAL2	PRLR
966			FAM103A1	SPEF2
967			TLN2	SKP2
968			SLC25A18	NIPBL
969			MAD1L1	GDNF
970			IMMP2L	OSMR
971			NACAP1	PTGER4
972			PLA2G6	PRKAA1
973			FAM160A2	PLCXD3
974			RNASEH2C	ZNF131
975			C19orf44	NIM1
976			ANTXR1	NNT
977			ZCCHC7	PARP8
978			WDR24	NDUFS4
979			C2orf16	ARL15
980			ZDHHC18	ANKRD55
981			ANKRD32	RAB3C
982			SGIP1	PDE4D
983			SLC37A3	KIF2A
984			FLYWCH1	IPO11
985			SYT3	ADAMTS6
986			NOA1	CENPK
987			C9orf125	MAST4
988			LZIC	SLC30A5
989			HPS3	CENPH
990			SDPR	TNPO1
991			GPR123	RGNEF
992			DYRK3	FAM169A
993			DOT1L	SV2C
994			ZNF333	S100Z
995			SLX4	LOC728723
996			MCM8	SCAMP1
997			NT5C1A	ZFYVE16
998			TNRC18	DHFR
999			CREB3L3	MSH3
1000			UNC119B	RASGRF2
1001			USP30	SSBP2
1002			LINC00467	ATG10
1003			RTN4IP1	HAPLN1
1004			ADTRP	MEF2C
1005			TMEM25	FLJ42709
1006			GPR128	FAM172A
1007			FBXO18	KIAA0825
1008			CEP89	ANKRD32
1009			CIRH1A	MCTP1
1010			TMEM209	PCSK1
1011			MASTL	RIOK2
1012			WDR73	CHD1
1013			TNS4	SLCO4C1
1014			LSM10	EFNA5
1015			PPFIA4	FBXL17
1016			DISP1	TMEM232
1017			TMEM241	CAMK4
1018			NIPSNAP1	APC
1019			ATCAY	DCP2
1020			FBF1	MCC
1021			SHANK3	DMXL1
1022			MYLK2	PRR16
1023			API5	SRFBP1
1024			PPFIA3	MARCH3
1025			DOCK7	FLJ33630
1026			UNK	FBN2
1027			TNKS1BP1	SLC27A6
1028			MAPKAPK5	ADAMTS19
1029			MKNK1	CDC42SE2
1030			AKR7A2	ACSL6
1031			CADPS	P4HA2
1032			RNASET2	C5orf56
1033			AOC3	RAD50
1034			PCDHGB4	ZCCHC10
1035			EIF3A	FSTL4
1036			CBL	VDAC1
1037			HYAL2	CDKN2AIPNL
1038			MBTPS1	CDKL3
1039			ADAM19	H2AFY
1040			TNFSF9	SPOCK1
1041			ADAM9	KLHL3
1042			ADAM6	BRD8
1043			ACTN2	NME5
1044			DCAF5	KDM3B
1045			GGH	SIL1
1046			ASAP2	UBE2D2
1047			MTMR3	CYSTM1
1048			CACNA1I	PFDN1
1049			TRIM4	ANKHD1
1050			HERC2	ANKHD1-EIF4EBP3
1051			USP13	HARS2
1052			RSPH1	PCDHA1
1053			UMODL1	PCDHA2
1054			NAV2	PCDHA3
1055			FCHSD1	PCDHA4
1056			KALRN	PCDHA5
1057			CDKL2	PCDHA6
1058			ACVR1	PCDHA7
1059			KIR3DX1	PCDHA8
1060			MAP3K14	PCDHA9
1061			BAZ1B	PCDHA10
1062			ZNF616	PCDHA11
1063			CCDC97	PCDHA12
1064			SAMD1	PCDHA13
1065			MAP7	PCDHGA1
1066			MAP3K6	PCDHGA2
1067			SYT7	PCDHGA3
1068			ASH2L	PCDHGB1
1069			TRIM41	PCDHGA4
1070			USP6	PCDHGB2
1071			USP8	PCDHGA5
1072			DPP9	PCDHGB3
1073			TMEM67	PCDHGA6
1074			TIGD7	PCDHGA7
1075			SLC16A6	PCDHGB4
1076			NEMF	PCDHGA8
1077			RSAD2	PCDHGB5
1078			DGKI	PCDHGA9
1079			SYT12	PCDHGB6
1080			MYOM2	PCDHGA10
1081			DDX21	PCDHGB7
1082			CD247	PCDHGA11
1083			KCNAB3	PCDHGA12
1084			DCLK1	DIAPH1
1085			LRRFIP1	FCHSD1
1086			MTSS1L	PCDH1
1087			MAGI1	ARHGAP26
1088			DLGAP2	GRXCR2
1089			ZNF585B	LARS
1090			DLG5	TCERG1
1091			CD8A	PPP2R2B
1092			CCDC64	DPYSL3
1093			BZRAP1	PPARGC1B
1094			BPIFB1	TIGD6
1095			CCDC164	HMGXB3
1096			HNRPLL	CSF1R
1097			CD19	PDGFRB
1098			PKHD1L1	CAMK2A
1099			KCNB2	ANXA6
1100			MMP20	SLC36A1
1101			TRIP10	GRIA1
1102			HAUS8	LARP1
1103			NRXN3	SGCD
1104			KIF3B	CYFIP2
1105			SLC22A8	ADAM19
1106			SLC22A13	CLINT1
1107			SEP15	EBF1
1108			SFXN1	FABP6
1109			CGB8	CCNJL
1110			ARHGAP12	HMMR
1111			ABCC12	ODZ2
1112			MED26	WWC1
1113			NPEPPS	KCNIP1
1114			EI24	RANBP17
1115			SPAG7	ERGIC1
1116			H2AFY	SFXN1
1117			GABBR2	HRH2
1118			RAB36	CPLX2
1119			RALGPS1	FAM153B
1120			KIAA0430	C5orf25
1121			SAFB2	CLTB
1122			EIF5B	FAF2
1123			TTI1	CDHR2
1124			CLINT1	NSD1
1125			GREB1	LMAN2
1126			UBE3C	LOC728554
1127			KIAA0226	COL23A1
1128			USP6NL	ZFP2
1129			IFT140	ZNF454
1130			ARHGAP32	RUFY1
1131			KIAA0513	MAML1
1132			BCLAF1	SQSTM1
1133			EIF4A3	C5orf45
1134			TM9SF4	TBC1D9B
1135			KIAA0141	MAPK9
1136			SPATA2	GFPT2
1137			ARHGEF11	TRIM41
1138			TRIM14	EXOC2
1139			MELK	GMDS
1140			URB1	NQO2
1141			OSBPL2	LYRM4
1142			TECPR2	FARS2
1143			UBAP2L	LY86-AS1
1144			CDC6	DSP
1145			SRGAP3	BMP6
1146			KIAA0415	TXNDC5
1147			ARHGAP44	PAK1IP1
1148			IQSEC1	ELOVL2
1149			GFPT2	C6orf228
1150			CDC27	ADTRP
1151			DOPEY2	HIVEP1
1152			CASP8AP2	PHACTR1
1153			SCO2	TBC1D7
1154				GFOD1
1155				RANBP9
1156				RNF182
1157				JARID2
1158				DTNBP1
1159				ATXN1
1160				CAP2
1161				NUP153
1162				KDM1B
1163				RNF144B
1164				CDKAL1
1165				LINC00340
1166				ALDH5A1
1167				KIAA0319
1168				ACOT13
1169				LRRC16A
1170				HIST1H2BN
1171				ZNF323
1172				BAK1
1173				NUDT3
1174				PACSIN1
1175				C6orf106
1176				UHRF1BP1
1177				ANKS1A
1178				PPARD
1179				SRPK1
1180				SLC26A8
1181				PNPLA1
1182				C6orf222
1183				PI16
1184				FTSJD2
1185				ZFAND3
1186				BTBD9
1187				LRFN2
1188				UBR2
1189				MEA1
1190				PPP2R5D
1191				SPATS1
1192				SUPT3H
1193				RUNX2
1194				CLIC5
1195				RCAN2
1196				CD2AP
1197				PKHD1
1198				TRAM2
1199				HCRTR2
1200				COL21A1
1201				DST
1202				ZNF451
1203				RAB23
1204				PRIM2
1205				KHDRBS2
1206				LMBRD1
1207				C6orf57
1208				SMAP1
1209				RIMS1
1210				KCNQ5
1211				KHDC1
1212				C6orf147
1213				COX7A2
1214				MYO6
1215				IMPG1
1216				BCKDHB
1217				ME1
1218				SNAP91
1219				KIAA1009
1220				SYNCRIP
1221				GJB7
1222				RARS2
1223				SRSF12
1224				PM20D2
1225				RRAGD
1226				ANKRD6
1227				LYRM2
1228				MDN1
1229				CASP8AP2
1230				BACH2
1231				EPHA7
1232				FUT9
1233				MMS22L
1234				FAXC
1235				PNISR
1236				USP45
1237				HACE1
1238				LIN28B
1239				RTN4IP1
1240				PDSS2
1241				SOBP
1242				SEC63
1243				SNX3
1244				LACE1
1245				ARMC2
1246				CEP57L1
1247				MICAL1
1248				AKD1
1249				FIG4
1250				METTL24
1251				GTF3C6
1252				SLC16A10
1253				REV3L
1254				TRAF3IP2
1255				DSE
1256				SLC35F1
1257				CEP85L
1258				FAM184A
1259				MAN1A1
1260				C6orf170
1261				PKIB
1262				NKAIN2
1263				TRMT11
1264				CENPW
1265				LAMA2
1266				L3MBTL3
1267				SAMD3
1268				EPB41L2
1269				ENPP1
1270				AHI1
1271				PDE7B
1272				BCLAF1
1273				MAP7
1274				MAP3K5
1275				NHSL1
1276				HECA
1277				TXLNB
1278				HIVEP2
1279				AIG1
1280				PHACTR2
1281				ZC2HC1B
1282				PLAGL1
1283				UTRN
1284				EPM2A
1285				GRM1
1286				STXBP5
1287				TAB2
1288				LATS1
1289				PCMT1
1290				PLEKHG1
1291				MTHFD1L
1292				C6orf97
1293				SYNE1
1294				OPRM1
1295				IPCEF1
1296				SCAF8
1297				TIAM2
1298				TFB1M
1299				ARID1B
1300				ZDHHC14
1301				SNX9
1302				OSTCP1
1303				FNDC1
1304				IGF2R
1305				SLC22A1
1306				MAP3K4
1307				PARK2
1308				PACRG
1309				PDE10A
1310				RPS6KA2
1311				RNASET2
1312				FGFR1OP
1313				CCR6
1314				TCP10L2
1315				MLLT4
1316				KIF25
1317				SMOC2
1318				WDR27
1319				FAM120B
1320				PSMB1
1321				TBP
1322				PRKAR1B
1323				HEATR2
1324				C7orf50
1325				KIAA1908
1326				MAD1L1
1327				TTYH3
1328				GNA12
1329				CARD11
1330				SDK1
1331				KIAA0415
1332				SLC29A4
1333				TNRC18
1334				PMS2
1335				CYTH3
1336				DAGLB
1337				C7orf26
1338				ICA1
1339				DGKB
1340				ISPD
1341				ANKMY2
1342				SNX13
1343				HDAC9
1344				DNAH11
1345				RAPGEF5
1346				KLHL7
1347				NUPL2
1348				MALSU1
1349				MPP6
1350				DFNA5
1351				OSBPL3
1352				SNX10
1353				HIBADH
1354				JAZF1
1355				CPVL
1356				NOD1
1357				CCDC129
1358				KBTBD2
1359				NT5C3
1360				RP9
1361				BBS9
1362				BMPER
1363				AAA1
1364				EEPD1
1365				AOAH
1366				EPDR1
1367				RALA
1368				LINC00265
1369				GLI3
1370				HECW1
1371				STK17A
1372				BLVRA
1373				CAMK2B
1374				NUDCD3
1375				OGDH
1376				MYO1G
1377				CCM2
1378				ADCY1
1379				TNS3
1380				PKD1L1
1381				HUS1
1382				ABCA13
1383				VWC2
1384				DDC
1385				COBL
1386				EGFR
1387				LANCL2
1388				VOPP1
1389				SEPT14
1390				PSPH
1391				ZNF680
1392				VKORC1L1
1393				CRCP
1394				TPST1
1395				TYW1
1396				PMS2P4
1397				AUTS2
1398				WBSCR17
1399				CALN1
1400				TYW1B
1401				BAZ1B
1402				WBSCR28
1403				LIMK1
1404				GTF2IRD1
1405				PMS2P5
1406				GTF2IRD2B
1407				POM121C
1408				STYXL1
1409				SRRM3
1410				LOC100132832
1411				CCDC146
1412				PTPN12
1413				PHTF2
1414				PCLO
1415				SEMA3E
1416				SEMA3D
1417				ABCB1
1418				RUNDC3B
1419				ADAM22
1420				ZNF804B
1421				CDK14
1422				MTERF
1423				CYP51A1
1424				CCDC132
1425				PON3
1426				MGC72080
1427				LMTK2
1428				TECPR1
1429				TMEM130
1430				TRRAP
1431				PDAP1
1432				PTCD1
1433				ZNF498
1434				CYP3A5
1435				TRIM4
1436				PMS2P1
1437				TFR2
1438				CUX1
1439				RELN
1440				SRPK2
1441				PUS7
1442				RINT1
1443				ATXN7L1
1444				COG5
1445				SLC26A4
1446				CBLL1
1447				LAMB1
1448				NRCAM
1449				IMMP2L
1450				IFRD1
1451				C7orf60
1452				FOXP2
1453				CAV2
1454				CAV1
1455				ST7
1456				ST7-AS2
1457				ST7-OT3
1458				ASZ1
1459				NAA38
1460				KCND2
1461				TSPAN12
1462				CADPS2
1463				IQUB
1464				WASL
1465				GRM8
1466				KCP
1467				AHCYL2
1468				NRF1
1469				UBE2H
1470				KLHDC10
1471				TMEM209
1472				MKLN1
1473				PODXL
1474				PLXNA4
1475				CHCHD3
1476				EXOC4
1477				AKR1B1
1478				CALD1
1479				CNOT4
1480				NUP205
1481				DGKI
1482				ZC3HAV1L
1483				KLRG2
1484				TBXAS1
1485				SLC37A3
1486				MKRN1
1487				BRAF
1488				MGAM
1489				TPK1
1490				CNTNAP2
1491				ZNF398
1492				LOC155060
1493				ZNF777
1494				ZNF746
1495				ZNF767
1496				RHEB
1497				PRKAG2
1498				GALNT11
1499				ACTR3B
1500				DPP6
1501				LOC100132707
1502				PAXIP1
1503				LMBR1
1504				UBE3C
1505				PTPRN2
1506				ESYT2
1507				WDR60
1508				LOC154822
1509				VIPR2
1510				C8orf42
1511				DLGAP2
1512				MYOM2
1513				CSMD1
1514				MFHAS1
1515				TNKS
1516				MSRA
1517				XKR6
1518				TDH
1519				SGCZ
1520				TUSC3
1521				MSR1
1522				MTMR7
1523				SLC7A2
1524				CSGALNACT1
1525				EPB49
1526				PIWIL2
1527				PPP3CC
1528				BIN3
1529				STC1
1530				PTK2B
1531				EPHX2
1532				ESCO2
1533				PBK
1534				ELP3
1535				HMBOX1
1536				GTF2E2
1537				PURG
1538				WRN
1539				NRG1
1540				GPR124
1541				BRF2
1542				ASH2L
1543				WHSC1L1
1544				ADAM9
1545				ADAM2
1546				IDO2
1547				ZMAT4
1548				NKX6-3
1549				ANK1
1550				KAT6A
1551				SLC20A2
1552				HOOK3
1553				KIAA0146
1554				PRKDC
1555				MCM4
1556				UBE2V2
1557				SNTG1
1558				PXDNL
1559				OPRK1
1560				ATP6V1H
1561				TCEA1
1562				RP1
1563				XKR4
1564				TMEM68
1565				FAM110B
1566				NSMAF
1567				ASPH
1568				NKAIN3
1569				GGH
1570				MYBL1
1571				C8orf45
1572				CSPP1
1573				ARFGEF1
1574				NCOA2
1575				KCNB2
1576				UBE2W
1577				JPH1
1578				ZC2HC1A
1579				STMN2
1580				PAG1
1581				RALYL
1582				FAM82B
1583				CNGB3
1584				MMP16
1585				NBN
1586				RUNX1T1
1587				FAM92A1
1588				TMEM67
1589				CDH17
1590				KIAA1429
1591				ESRP1
1592				C8orf38
1593				PTDSS1
1594				MATN2
1595				STK3
1596				VPS13B
1597				NACAP1
1598				NCALD
1599				UBR5
1600				RIMS2
1601				LRP12
1602				ZFPM2
1603				OXR1
1604				ANGPT1
1605				NUDCD1
1606				PKHD1L1
1607				SYBU
1608				CSMD3
1609				TRPS1
1610				EIF3H
1611				SLC30A8
1612				EXT1
1613				SAMD12
1614				DSCC1
1615				COL14A1
1616				ZHX2
1617				WDR67
1618				TATDN1
1619				MTSS1
1620				PVT1
1621				ASAP1
1622				EFR3A
1623				KCNQ3
1624				LRRC6
1625				TMEM71
1626				TG
1627				ST3GAL1
1628				KHDRBS3
1629				FAM135B
1630				TRAPPC9
1631				EIF2C2
1632				DENND3
1633				SLC45A4
1634				LOC731779
1635				BAI1
1636				HEATR7A
1637				BOP1
1638				ARHGAP39
1639				ZNF251
1640				ZNF250
1641				SMARCA2
1642				RFX3
1643				GLIS3
1644				RCL1
1645				JAK2
1646				KIAA1432
1647				ERMP1
1648				UHRF2
1649				GLDC
1650				KDM4C
1651				PTPRD
1652				ZDHHC21
1653				TTC39B
1654				C9orf93
1655				BNC2
1656				SH3GL2
1657				HAUS6
1658				KIAA1797
1659				MTAP
1660				CDKN2B-AS1
1661				PLAA
1662				IFT74
1663				MOB3B
1664				LINGO2
1665				UBE2R2
1666				UNC13B
1667				TPM2
1668				RECK
1669				MELK
1670				ZCCHC7
1671				FBXO10
1672				ALDH1B1
1673				CNTNAP3
1674				ZNF658
1675				KGFLP1
1676				ANKRD20A3
1677				PIP5K1B
1678				C9orf135
1679				TRPM3
1680				TMEM2
1681				GDA
1682				RORB
1683				C9orf41
1684				VPS13A
1685				GNA14
1686				GNAQ
1687				TLE1
1688				FAM75D1
1689				C9orf64
1690				NTRK2
1691				DAPK1
1692				SPIN1
1693				SHC3
1694				SECISBP2
1695				SYK
1696				SPTLC1
1697				IPPK
1698				WNK2
1699				FAM120A
1700				PHF2
1701				C9orf3
1702				LINC00476
1703				ZNF510
1704				TDRD7
1705				TRIM14
1706				CORO2A
1707				GABBR2
1708				ANKS6
1709				STX17
1710				GRIN3A
1711				NIPSNAP3B
1712				FSD1L
1713				FKTN
1714				TMEM38B
1715				EPB41L4B
1716				TXNDC8
1717				SVEP1
1718				UGCG
1719				KIAA1958
1720				FKBP15
1721				RGS3
1722				C9orf91
1723				ASTN2
1724				DBC1
1725				CDK5RAP2
1726				FBXW2
1727				CNTRL
1728				DAB2IP
1729				TTLL11
1730				MRRF
1731				RABGAP1
1732				STRBP
1733				DENND1A
1734				PSMB7
1735				NR6A1
1736				SCAI
1737				PPP6C
1738				RABEPK
1739				LMX1B
1740				RALGPS1
1741				GARNL3
1742				LRSAM1
1743				C9orf117
1744				PTRH1
1745				ENG
1746				AK1
1747				ST6GALNAC6
1748				SLC25A25
1749				URM1
1750				GLE1
1751				SPTAN1
1752				ZER1
1753				PPP2R4
1754				TOR1B
1755				GPR107
1756				PRRC2B
1757				RAPGEF1
1758				MED27
1759				GTF3C4
1760				TSC1
1761				ADAMTS13
1762				VAV2
1763				WDR5
1764				PAEP
1765				NACC2
1766				SEC16A
1767				TRAF2
1768				EXD3
1769				PNPLA7
1770				CACNA1B
1771				ARHGAP6
1772				DMD
1773				BCOR
1774				MAOB
1775				SYP
1776				GNL3L
1777				HDAC8
1778				ZDHHC15
1779				SRPX2
1780				NOX1
1781				BTK
1782				NXF3
1783				MUM1L1
1784				HTR2C
1785				LOC286467
1786				HS6ST2
1787				GPC4
1788				MOSPD1
1789				SAGE1
1790				DIP2C
1791				LARP4B
1792				WDR37
1793				PITRM1
1794				AKR1E2
1795				tAKR
1796				AKR1C1
1797				GDI2
1798				FBXO18
1799				SFMBT2
1800				ITIH5
1801				TAF3
1802				CELF2
1803				USP6NL
1804				NUDT5
1805				CAMK1D
1806				CCDC3
1807				SEPHS1
1808				FRMD4A
1809				HSPA14
1810				MEIG1
1811				FAM171A1
1812				ITGA8
1813				FAM188A
1814				PTER
1815				ST8SIA6
1816				CACNB2
1817				NSUN6
1818				NEBL
1819				MLLT10
1820				DNAJC1
1821				KIAA1217
1822				GPR158
1823				PDSS1
1824				ANKRD26
1825				MASTL
1826				ACBD5
1827				MPP7
1828				SVIL
1829				MTPAP
1830				ZNF438
1831				ARHGAP12
1832				C10orf68
1833				PARD3
1834				ZNF248
1835				ZNF25
1836				ZNF33B
1837				CSGALNACT2
1838				ZNF239
1839				FAM21C
1840				FRMPD2
1841				ERCC6
1842				PARG
1843				PRKG1
1844				PCDH15
1845				CCDC6
1846				ANK3
1847				ZNF365
1848				NRBF2
1849				JMJD1C
1850				CTNNA3
1851				SIRT1
1852				HERC4
1853				DNA2
1854				SLC25A16
1855				CCAR1
1856				DDX50
1857				DDX21
1858				HK1
1859				H2AFY2
1860				NODAL
1861				SGPL1
1862				MICU1
1863				MCU
1864				ECD
1865				TTC18
1866				ANXA7
1867				AGAP5
1868				BMS1P4
1869				CAMK2G
1870				AP3M1
1871				ADK
1872				KAT6B
1873				SAMD8
1874				KCNMA1
1875				DLG5
1876				POLR3A
1877				ZMIZ1
1878				NRG3
1879				LRIT1
1880				BMPR1A
1881				GLUD1
1882				FAM35A
1883				PTEN
1884				RNLS
1885				STAMBPL1
1886				LIPA
1887				PANK1
1888				CPEB3
1889				MARCH5
1890				IDE
1891				EXOC6
1892				SORBS1
1893				SLIT1
1894				MORN4
1895				GOLGA7B
1896				CRTAC1
1897				C10orf28
1898				LOXL4
1899				HPSE2
1900				CNNM1
1901				CUTC
1902				DNMBP
1903				SEC31B
1904				C10orf2
1905				PDZD7
1906				BTRC
1907				FBXW4
1908				MGEA5
1909				C10orf76
1910				NFKB2
1911				SUFU
1912				C10orf26
1913				PCGF6
1914				SH3PXD2A
1915				SORCS1
1916				VTI1A
1917				TCF7L2
1918				CASP7
1919				VWA2
1920				ABLIM1
1921				ATRNL1
1922				PDZD8
1923				FAM204A
1924				EIF3A
1925				INPP5F
1926				SEC23IP
1927				PPAPDC1A
1928				TACC2
1929				ACADSB
1930				CPXM2
1931				FAM175B
1932				CTBP2
1933				FOXI2
1934				PTPRE
1935				DPYSL4
1936				STK32C
1937				INPP5A
1938				TTC40
1939				GPR123
1940				LRRC56
1941				AP2A2
1942				MUC5AC
1943				LOC338651
1944				MOB2
1945				KCNQ1
1946				OSBPL5
1947				NUP98
1948				PGAP2
1949				STIM1
1950				FAM160A2
1951				ZNF214
1952				RIC3
1953				STK33
1954				ST5
1955				AKIP1
1956				SBF2
1957				GALNTL4
1958				USP47
1959				MICAL2
1960				TEAD1
1961				ARNTL
1962				BTBD10
1963				PSMA1
1964				INSC
1965				SOX6
1966				NUCB2
1967				ABCC8
1968				SERGEF
1969				GTF2H1
1970				TSG101
1971				NAV2
1972				PRMT3
1973				NELL1
1974				LUZP2
1975				ANO3
1976				METTL15
1977				PAX6
1978				C11orf41
1979				NAT10
1980				PDHX
1981				CD44
1982				LDLRAD3
1983				LRRC4C
1984				API5
1985				EXT2
1986				PRDM11
1987				PHF21A
1988				DGKZ
1989				C11orf49
1990				FNBP4
1991				PTPRJ
1992				LOC441601
1993				OR8U1
1994				TNKS1BP1
1995				CTNND1
1996				ZFP91
1997				ZFP91-CNTF
1998				STX3
1999				ZP1
[truncated: 1,410 more rows]

## Sheet: BP.NOR.24.hyper
	promoter.regions.hg18	fiveUTR.regions.hg18	exon.regions.hg18	intron.regions.hg18	threeUTR.regions.hg18
1	CLCNKA	CLCNKA	ABCF2	CAMTA1	CD164L2
2	CLCNKB	CLCNKB	AASS	KAZN	TIE1
3	S100A7A	LY9	HIBADH	CLCNKA	HPDL
4	LY9	TDRD5	CIT	CLCNKB	PROK1
5	C1orf129	MAP4K4	EGLN3	NBPF1	ATP6V1B1
6	CACNA1E	PFKFB4	CHRNA3	IGSF21	PAX8
7	HSPB7	PALLD	SDSL	CAPZB	CCDC93
8	EDN2	S100Z	PKD1L2	ECE1	IQCF2
9	BICC1	FAM170A	SORCS1	MAN1C1	CLSTN2
10	LMO1	PRDM1	ARAP1	FAM76A	AMBN
11	DDX11	SPAM1	CLCNKA	LCK	DAPP1
12	FAM101A	JRK	CLCNKB	TRIM62	HPGD
13	TMTC1	AQP7	DNAH14	RHBDL2	SLC36A2
14	ANG	PNPLA7	C6orf57	PTPRF	TREML4
15	RPGRIP1	DDX11	TRPM6	ERI3	C6orf57
16	TTC7B	ANG	PTPRVP	AGBL4	MACC1
17	CATSPERB	LOC645752	SLC36A2	ZFYVE9	ABCF2
18	MAP2K5	HBZ	LOC154822	TCEANC2	GABRA3
19	CRABP1	KRT13	DCN	ACOT11	CXCL12
20	PLCB2	PIEZO2	TDRD5	DAB1	CHST3
21	IGDCC4	ZNF177	TMPRSS6	INADL	PNLIPRP2
22	CSPG4		DDX11	CACHD1	ZFPL1
23	LOC645752		GALNTL5	GNG12	ROBO3
24	HBZ		PKD1L1	LPHN2	AQP6
25	CHP2		S100Z	SLC35A3	CUX2
26	SH2B1		DNAH9	NBPF9	ANG
27	SPECC1		DNAH12	NBPF11	EGLN3
28	EPX		C11orf45	NUP210L	GANC
29	BCAS3		FKTN	CD48	TBX6
30	RAB37		SDK1	LY9	PDPR
31	C1QTNF1		FHIT	ADAMTS4	PKD1L2
32	KRT13		PALLD	OLFML2B	ZNF469
33	FAM20A		TNRC6B	LMX1A	SLC2A4
34	LGALS3BP		METAP1	CD247	CCDC144A
35	LRRC30		SYNE2	TBX19	SERPINB8
36	PIEZO2		KIAA0556	PAPPA2	C3P1
37	FSD1		CUX2	TDRD5	SMG9
38	PLEKHF1		FN1	ACBD6	C19orf51
39	FOSB		SFTA3	CACNA1E	SIRPG
40	KLK3		ZDHHC24	PLA2G4A	TNRC6B
41	ZNF530		GABRA3	PTPRC
42	TMIGD2		AMBN	C1orf106
43	NPHS1		GANC	PTPRVP
44	ZNF585B		GIGYF2	LGR6
45	TNNI3		SEC14L3	PPFIA4
46	RASGRP3		DAPP1	MFSD4
47	DGUOK		FOXP1	C1orf186
48	CIAO1		GPD1	IL19
49	LOC654433		ANG	SYT14
50	TFCP2L1		LOC283856	HHAT
51	SF3B1		FAM150B	KCNK2
52	LPIN3		LOC285768	ESRRG
53	SYS1-DBNDD2		TREML4	RRP15
54	SYS1		EFHA2	MARC1
55	WRB		GRIK4	CNIH4
56	TIMP3		HBZ	DNAH14
57	TPST2		HPGD	WNT3A
58	RNF215		RAB37	OBSCN
59	PLA2G3		TNC	DISC1
60	ITPR1		LRRC30	PCNXL2
61	IQCF2		FAM170A	GNG4
62	FAM19A4		ACSM4	RYR2
63	HPGD		CDKL4	CHRM3
64	PDLIM3		MACC1	SMYD3
65	S100Z		GNAT3	FAM150B
66	FAM170A		ZNF530	MYT1L
67	UNC5A		C19orf51	TSSC1
68	ADAMTS2		AQP6	NBAS
69	C6orf228		AQP7	GALNT14
70	SLC22A23		ITGA9	RASGRP3
71	TRAF3IP2		ITPR1	DHX57
72	RAET1E		PNPLA7	CDKL4
73	FKBP6		KRT13	PLEKHH2
74	COL1A2		GUSBP2	CAMKMT
75	SPAM1		BTBD17	COMMD1
76	LOC154822		C3P1	MEIS1
77	TRIM50		CD164L2	ADD2
78	GNAT3		IQCF2	ATP6V1B1
79	SFTPC		LCK	LRRTM4
80	BMP1		ASIC2	CTNNA2
81	JRK		NBPF9	ASTL
82	AQP7		LY9	TMEM127
83	ABO		ASTL	INPP4A
84			SPDYE3	MAP4K4
85			MYO1B	ACOXL
86			ACLY	PAX8
87			NPHS1	LOC654433
88			PLA2G3	DPP10
89			ATP6V0A4	NXPH2
90			FAM135B	RND3
91			NBAS	FMNL2
92			PFKFB4	GALNT13
93			ATP6V1B1	PKP4
94			SERPINB8	TANC1
95			PLA2G4A	ITGB6
96			PNLIPRP2	MYO3B
97			CCDC93	STAT4
98			BCAS3	MYO1B
99			PDPR	FAM117B
100			CPPED1	ABI2
101			SIRPG	PARD3B
102			NBPF1	DYTN
103			ODZ3	PTH2R
104			C1orf106	ERBB4
105			CACNA2D3	FN1
106			SMG9	IGFBP2
107			RELN	TTLL4
108			LGALS14	AP1S3
109			PLEKHH1	NYAP2
110			BBS1	PID1
111			RABGGTA	PDE6D
112			RNASE4	GIGYF2
113			RYR1	CNTN4
114			SCN5A	IL5RA
115			SCN10A	ITPR1
116			CXCL12	GRM7
117			PIEZO2	SRGAP3
118			PRDM1	VGLL4
119			CLSTN2	SYN2
120			ROBO3	C3orf20
121			SFTPC	TBC1D5
122			LOC645752	ZNF385D
123			CDCP1	NEK10
124			BMP1	CMC1
125			SLC2A4	RBMS3
126			SLC5A4	ITGA9
127			LOC654433	SCN5A
128			SLC22A1	SCN10A
129			SPAM1	CDCP1
130			STAT6	PFKFB4
131			TBX6	GNAI2
132			TIE1	IQCF1
133			C1R	IQCF2
134			TTN	CACNA2D3
135			TUFM	ARHGEF3
136			ZFPL1	DNAH12
137			ZNF177	FHIT
138			PAX8	PTPRG
139			ATP13A3	FOXP1
140			GALNT14	ROBO1
141			CATSPERB	GBE1
142			GKAP1	ALCAM
143			TLN2	CBLB
144			ANKRD27	CD96
145			PROK1	NR1I2
146			FAM120B	SLC15A2
147			ZNF469	MCM2
148			FKBP6	EEFSEC
149			EFCAB4B	C3orf25
150			HPDL	CPNE4
151			PPFIA4	SLCO2A1
152			JRK	EPHB1
153			ADAM6	CLSTN2
154			NR1I2	ACPL2
155			LRRC16B	RSRC1
156			RPS6KA5	SCHIP1
157			MAP4K4	MECOM
158			CHST3	#N/A
159			ADAMTS4	FNDC3B
160			CCDC144A	USP13
161			RBM19	CCDC39
162				IGF2BP2
163				ST6GAL1
164				TPRG1
165				LEPREL1
166				ATP13A3
167				EVC
168				CRMP1
169				PROM1
170				KCNIP4
171				PCDH7
172				KCTD8
173				CEP135
174				LOC550112
175				TMPRSS11B
176				AMBN
177				FRAS1
178				HELQ
179				ARHGAP24
180				HERC5
181				HPGDS
182				METAP1
183				BANK1
184				NDST4
185				SPATA5
186				INPP4B
187				TTC29
188				FSTL5
189				TLL1
190				PALLD
191				HPGD
192				ODZ3
193				SNX25
194				PDZD2
195				PRLR
196				WDR70
197				HCN1
198				ELOVL7
199				S100Z
200				AP3B1
201				MCTP1
202				TMEM232
203				MCC
204				FAM170A
205				PHAX
206				FLJ33630
207				RAD50
208				CATSPER3
209				PSD2
210				SH3TC2
211				CAMK2A
212				SYNPO
213				SLC36A2
214				GEMIN5
215				ODZ2
216				SLIT3
217				EXOC2
218				LOC285768
219				SLC22A23
220				CDYL
221				FARS2
222				OFCC1
223				GMPR
224				LRRC16A
225				GUSBP2
226				PPARD
227				BTBD9
228				LRFN2
229				TREML4
230				SUPT3H
231				CYP39A1
232				PTCHD4
233				HCRTR2
234				BMP5
235				COL21A1
236				PRIM2
237				EYS
238				C6orf57
239				KCNQ5
240				GABRR1
241				MCHR2
242				PRDM1
243				SCML4
244				LACE1
245				ARMC2
246				NKAIN2
247				TRMT11
248				PEX7
249				GPR126
250				UTRN
251				SYNE1
252				TIAM2
253				SYTL3
254				OSTCP1
255				SLC22A1
256				PARK2
257				PACRG
258				FAM120B
259				SDK1
260				ZNF815
261				NXPH1
262				VWDE
263				MEOX2
264				ISPD
265				DNAH11
266				STK31
267				OSBPL3
268				LOC441204
269				SKAP2
270				HIBADH
271				CPVL
272				INMT
273				PPP1R17
274				ELMO1
275				VPS41
276				HECW1
277				PKD1L1
278				C7orf69
279				EGFR
280				AUTS2
281				TYW1B
282				FKBP6
283				CLIP2
284				CD36
285				GNAT3
286				CACNA2D1
287				ABCB1
288				RUNDC3B
289				PPP1R9A
290				SPDYE3
291				EMID2
292				FAM185A
293				FBXL13
294				RELN
295				LHFPL3
296				LAMB4
297				IFRD1
298				PTPRZ1
299				AASS
300				CADPS2
301				SPAM1
302				CHCHD3
303				LRGUK
304				AKR1B15
305				CALD1
306				DGKI
307				SVOPL
308				ATP6V0A4
309				CNTNAP2
310				ZNF398
311				GIMAP8
312				GALNTL5
313				DPP6
314				LOC154822
315				CSMD1
316				TNKS
317				XKR6
318				SGCZ
319				TUSC3
320				EFHA2
321				SH2D4A
322				SFTPC
323				BMP1
324				ADAM28
325				DOCK5
326				NRG1
327				ADAM2
328				TOX
329				NKAIN3
330				CPA6
331				C8orf34
332				EYA1
333				JPH1
334				C8orf38
335				TP53INP1
336				LAPTM4B
337				STK3
338				NCALD
339				CSMD3
340				SLC30A8
341				SNTB1
342				TATDN1
343				LOC727677
344				FAM49B
345				COL22A1
346				TRAPPC9
347				JRK
348				ZC3H3
349				INSL6
350				PTPRD
351				CNTLN
352				FAM154A
353				B4GALT1
354				NFX1
355				AQP7
356				SUGT1P1
357				MAMDC2
358				TRPM3
359				TRPM6
360				GKAP1
361				AGTPBP1
362				SYK
363				C9orf3
364				FANCC
365				INVS
366				FKTN
367				PTPN3
368				TNC
369				ASTN2
370				TTLL11
371				NEK6
372				CERCAM
373				SET
374				C9orf171
375				ABO
376				PNPLA7
377				FIGF
378				RP2
379				WNK3
380				AMMECR1
381				KIAA1210
382				ENOX2
383				FGF13
384				GABRA3
385				ADARB2
386				CCDC3
387				ITGA8
388				CUBN
389				KIAA1217
390				CXCL12
391				PARG
392				BICC1
393				MICU1
394				ADK
395				KAT6B
396				NRG3
397				FAM35A
398				CPEB3
399				CYP2C18
400				CYP2C19
401				SLIT1
402				SH3PXD2A
403				WDR96
404				SORCS1
405				ABLIM1
406				PNLIPRP2
407				ATE1
408				TACC2
409				ADAM12
410				MOB2
411				DNHD1
412				LMO1
413				SOX6
414				GAS2
415				DCDC1
416				LRRC4C
417				OR8U1
418				LPXN
419				RAB3IL1
420				AHNAK
421				HRASLS5
422				BBS1
423				ZDHHC24
424				CLCF1
425				SHANK2
426				CLPB
427				ARAP1
428				ODZ4
429				CCDC67
430				CNTN5
431				PGR
432				GRIA4
433				C11orf65
434				DSCAML1
435				TMPRSS13
436				PHLDB1
437				GRIK4
438				ROBO3
439				C11orf45
440				KCNJ5
441				NTM
442				OPCML
443				EFCAB4B
444				ANO2
445				C1R
446				ACSM4
447				RERG
448				DDX11
449				SYT10
450				NELL2
451				SPATS2
452				AQP6
453				GPD1
454				KRT86
455				STAT6
456				FAM19A2
457				PPM1H
458				TRHDE
459				DCN
460				ANO4
461				SLC5A8
462				IGF1
463				POLR3B
464				MVK
465				CCDC63
466				SDSL
467				RBM19
468				VSIG10
469				CIT
470				HCAR1
471				FAM101A
472				TMEM132D
473				MTUS2
474				DCLK1
475				COG3
476				CAB39L
477				ABCC4
478				HS6ST3
479				UBAC2
480				MYO16
481				TUBGCP3
482				F10
483				ANG
484				RNASE4
485				LRRC16B
486				RABGGTA
487				NYNRIN
488				NUBPL
489				EGLN3
490				SFTA3
491				CTAGE5
492				FANCM
493				KCNH5
494				SYNE2
495				SPTB
496				PLEKHH1
497				RAD51B
498				C14orf133
499				CEP128
500				RPS6KA5
501				CATSPERB
502				SLC24A4
503				EML1
504				TRAF3
505				ADAM6
506				GABRB3
507				FAM189A1
508				C15orf29
509				GPR176
510				EIF2AK4
511				MGA
512				EHD4
513				CAPN3
514				SEMA6D
515				WDR72
516				SLTM
517				FOXB1
518				TLN2
519				CSNK1G1
520				MAP2K5
521				ITGA11
522				NOX5
523				UACA
524				NEO1
525				ARID3B
526				UBE2Q2
527				NRG4
528				SCAPER
529				LOC645752
530				CHRNA3
531				ZFAND6
532				NTRK3
533				CHD2
534				FAM169B
535				HBZ
536				RAB11FIP3
537				RBFOX1
538				ATF7IP2
539				GSPT1
540				SNX29
541				CPPED1
542				IQCK
543				ACSM2A
544				HS3ST4
545				KIAA0556
546				TUFM
547				BOLA2
548				SEZ6L2
549				TBX6
550				ITGAM
551				ZNF423
552				LOC283856
553				NDRG4
554				CLEC18C
555				PDPR
556				HYDIN
557				WWOX
558				PKD1L2
559				PLCG2
560				CDH13
561				COTL1
562				SLC2A4
563				PIK3R6
564				DNAH9
565				MYOCD
566				HS3ST3A1
567				CCDC144A
568				USP32P1
569				TNFRSF13B
570				SLC5A10
571				SPECC1
572				CCDC144C
573				SARM1
574				SEZ6
575				TAOK1
576				RNF135
577				ASIC2
578				AATF
579				KRT13
580				ACLY
581				DBF4B
582				MAPT-AS1
583				PPM1E
584				BCAS3
585				KCNH6
586				SMURF2
587				CEP112
588				ARSG
589				SLC39A11
590				BTBD17
591				RAB37
592				L3MBTL4
593				PTPRM
594				PIEZO2
595				GREB1L
596				FAM59A
597				C18orf34
598				FHOD3
599				LOC647946
600				RIT2
601				MAPK4
602				SERPINB7
603				SERPINB8
604				ATP9B
605				TMIGD2
606				ZNF177
607				C3P1
608				PBX4
609				ANKRD27
610				NPHS1
611				RYR1
612				LGALS14
613				SMG9
614				CEACAM20
615				CBLC
616				ERCC1
617				NPAS1
618				BSPH1
619				C19orf51
620				ZNF530
621				RAD21L1
622				SIRPG
623				UBOX5
624				SMOX
625				SLC23A2
626				MACROD2
627				XRN2
628				GINS1
629				NINL
630				MMP24
631				EPB41L1
632				LPIN3
633				PTPRT
634				JPH2
635				WFDC8
636				MMP9
637				EYA2
638				SULF2
639				TSHZ2
640				BCAS1
641				SCAF4
642				RUNX1
643				ZNF295
644				AGPAT3
645				POTEH
646				GGT5
647				C22orf13
648				THOC5
649				SEC14L3
650				OSBP2
651				PLA2G3
652				SLC5A4
653				SYN3
654				LARGE
655				TMPRSS6
656				ENTHD1
657				TNRC6B
658				EFCAB6
659				TBC1D22A

## Sheet: BP.NOR.24.hypo
	promoter.regions.hg18	fiveUTR.regions.hg18	exon.regions.hg18	intron.regions.hg18	threeUTR.regions.hg18
1	RCC2	LYPD6B	AASS	PRKCZ	TSC22D2
2	FAIM3	SEMA5B	ZNF197	CSMD2	TMPRSS11BNL
3	PRKG1	AASS	FOXN3	RRAGC	SPATA5
4	DNHD1	PRKG1	LYPD6B	KLF17	TIAM2
5	PDE4C	DNHD1	ZSWIM3	ZSWIM5	AGR3
6	FAM110A	RBM23	DNHD1	OSBPL9	MACC1
7	LINC00493	TEKT3	ABHD12B	NEGR1	IQCH
8	ZSWIM1		AGR3	ST6GALNAC3	CRNKL1
9	ZBTB20		SPATA5	USP33	ZSWIM3
10	HIST1H2AC		SV2C	PALMD
11	AASS		SYNE2	KCNA2
12			RNF169	FMO5
13			ASPM	NBPF11
14			TIAM2	ASTN1
15			SUGT1P3	RASAL2
16			AGBL3	SMG7
17			MACC1	ASPM
18			DTHD1	NEK7
19			TMPRSS11BNL	KIF14
20			ZDHHC2	LGR6
21			CRNKL1	SLC30A10
22			PIAS4	MIA3
23			SEMA5B	GALNT2
24			HYDIN	PXDN
25			RBM23	RBKS
26			UQCC	ALK
27			MUDENG	LBH
28			PRKG1	BIRC6
29			TMPRSS15	LINC00486
30			C3orf37	MTA3
31			PTPRM	SRBD1
32			TEKT3	ACYP2
33			IQCH	DYSF
34			TLL1	C2orf65
35			ZMYM2	LRRTM4
36			EFCAB1	DNAH6
37			LRRIQ1	DPP10
38			COL27A1	CNTNAP5
39			DNAH11	UBXN4
40			LONRF1	LRP1B
41			TSC22D2	LYPD6B
42			LRBA	CACNB4
43				CHN1
44				PDE11A
45				ABI2
46				SPAG16
47				XRCC5
48				RHBDD1
49				EFHD1
50				CNTN4
51				HRH1
52				LOC285375
53				KCNH8
54				ZNF197
55				C3orf67
56				CADPS
57				FRMD4B
58				FOXP1
59				ROBO1
60				GABRR3
61				TRAT1
62				MORC1
63				BOC
64				ATP6V1A
65				ZBTB20
66				SEMA5B
67				EEFSEC
68				C3orf37
69				NEK11
70				CLRN1
71				IQCJ
72				SCHIP1
73				PPM1L
74				MECOM
75				#N/A
76				NLGN1
77				KCNMB3
78				DTHD1
79				RBM47
80				FTLP10
81				C4orf22
82				ARHGAP24
83				PDLIM5
84				COL25A1
85				CAMK2D
86				ZNF827
87				NR3C2
88				LRBA
89				MARCH1
90				TLL1
91				DDX60L
92				CLCN3
93				VEGFC
94				FBXL7
95				CDH10
96				PDZD2
97				ANKRD55
98				PDE4D
99				ADAMTS6
100				SV2C
101				DHFR
102				AP3S1
103				SLC27A6
104				CDKN2AIPNL
105				CDKL3
106				ANXA6
107				SGCD
108				ODZ2
109				GABRP
110				COL23A1
111				GMDS
112				LYRM4
113				SYCP2L
114				CDKAL1
115				HIST1H2BC
116				CD2AP
117				DST
118				KHDRBS2
119				EPHA7
120				PDSS2
121				FAM184A
122				PKIB
123				LAMA2
124				EPM2A
125				CNKSR3
126				TFB1M
127				CLDN20
128				DNAH11
129				JAZF1
130				CREB5
131				STARD3NL
132				C7orf10
133				EGFR
134				ZNF479
135				GTF2IRD2B
136				PCLO
137				AASS
138				AGBL3
139				DGKI
140				MLL3
141				MSRA
142				LONRF1
143				SGCZ
144				ZDHHC2
145				PPP3CC
146				ADAM32
147				EFCAB1
148				PREX2
149				FAM82B
150				PVT1
151				TRAPPC9
152				GLIS3
153				PTPRD
154				PSIP1
155				ATP8B5P
156				FRMPD1
157				FAM108B1
158				PCSK5
159				ROR2
160				TMEFF1
161				COL27A1
162				DEC1
163				PBX3
164				CACNA1B
165				DIP2C
166				USP6NL
167				FRMD4A
168				C10orf68
169				PRKG1
170				ZNF365
171				ADAMTS14
172				USP54
173				CEP55
174				HPSE2
175				SLK
176				TECTB
177				GFRA1
178				DNHD1
179				STK33
180				PDE3B
181				NELL1
182				GAS2
183				BDNF-AS1
184				POLD3
185				RNF169
186				XRRA1
187				FAT3
188				MAML2
189				ERC1
190				BCL2L14
191				LRP6
192				GRIN2B
193				STK38L
194				PRICKLE1
195				LARP4
196				PPFIA2
197				LRRIQ1
198				NTN4
199				BTBD11
200				CIT
201				NCOR2
202				ZMYM2
203				TTL
204				SUGT1P3
205				DACH1
206				KLF12
207				GPC5
208				GPC6
209				ABCC4
210				CLYBL
211				RPGRIP1
212				RBM23
213				ABHD12B
214				MUDENG
215				DAAM1
216				SYNE2
217				RAD51B
218				SLC8A3
219				C14orf45
220				ALDH6A1
221				TSHR
222				FOXN3
223				PPP1R13B
224				ADAM6
225				RYR3
226				FSIP1
227				WDR76
228				RAB27A
229				TCF12
230				RAB8B
231				IQCH
232				AGBL1
233				CRTC3
234				SLCO3A1
235				CREBBP
236				IQCK
237				TOX3
238				HYDIN
239				RTN4RL1
240				ARHGAP44
241				TEKT3
242				ASIC2
243				MSI2
244				RGS9
245				KCTD2
246				RBFOX3
247				PTPRM
248				SPIRE1
249				C18orf1
250				C18orf34
251				SLC14A2
252				KATNAL2
253				ELAC1
254				PHLPP1
255				DOK6
256				CDC34
257				PIAS4
258				PDE4C
259				ELL
260				CATSPERG
261				FAM110A
262				MACROD2
263				CRNKL1
264				UQCC
265				GDF5
266				DOK5
267				TMPRSS15
268				RUNX1
269				ERG
270				BCL2L13
271				UBE2L3
272				XPNPEP3
