# Supplementary material for: The DNA Methylome and Transcriptome of Different Brain Regions in Schizophrenia and Bipolar Disorder
Source: PLoS One. 2014 Apr 28;9(4):e95875. doi: 10.1371/journal.pone.0095875 (PMC4002434; doi:10.1371/journal.pone.0095875)
Supplement: Table S5 — Differentially expressed genes in different comparisons. (XLS) [file pone.0095875.s014.xls]

## Sheet: cmpExprsSC.NOR.9
	up	down
1	A1BG	AATK
2	A2LD1	ABCA2
3	A2ML1	ABCC12
4	ABCA1	ADAM28
5	ABHD3	ADAMTS19
6	ACOT1	ADAMTS4
7	ACOX2	ADAMTS7
8	ACRC	ADARB2
9	ACSBG1	ADC
10	ACSL5	ADCK1
11	ACSS3	ADRA1D
12	ADAMTS1	AIF1
13	ADAMTS2	ALPK3
14	ADAMTS9	ANKMY1
15	ADCYAP1R1	ANLN
16	ADORA2B	APBB1IP
17	AEBP1	APOC2
18	AFAP1L1	ARC
19	AFF1	ARSA
20	AGAP9	ASPDH
21	AGT	ATP10B
22	AGXT2L1	AZGP1
23	AHCYL2	BCHE
24	AHNAK	BDNF
25	AK4	BEND4
26	ALDH1L1	BEST1
27	ALDH6A1	BIN2
28	AMOT	BOK
29	ANGPT2	C1QC
30	ANGPTL4	C1QTNF2
31	ANKDD1A	C3
32	ANO2	CA14
33	ANO6	CAPN3
34	ANTXR1	CARNS1
35	ANXA1	CCBL2
36	ANXA2	CD22
37	APCDD1	CD97
38	APOL1	CDC42EP1
39	APOL4	CDC42EP2
40	APOL6	CDH19
41	APOLD1	CDH24
42	AQP4	CDK18
43	ARHGAP29	CDKN1C
44	ARHGAP42	CDR2L
45	ARHGEF26	CECR7
46	ARL4A	CERCAM
47	ARL9	CHADL
48	ARRDC3	CHEK1
49	ARSJ	CLDN11
50	ASB3	CLEC14A
51	ASPM	CLEC2L
52	ATF7IP2	CMKLR1
53	ATL3	CMTM5
54	ATOH8	CNDP1
55	ATP13A4	CNP
56	ATP1A2	CNTN2
57	ATP1B2	COL4A5
58	ATP6V1C2	COL9A2
59	AXL	CORT
60	B4GALT1	CPNE2
61	BAG3	CRHBP
62	BATF2	CRTAC1
63	BBOX1	CSF1R
64	BCAR3	CUEDC1
65	BCL2	CYB5R2
66	BCL3	CYBB
67	BCL6B	CYTH4
68	BCMO1	DBNDD2
69	BHMT2	DENND1C
70	BIRC3	DLL3
71	BMP4	DLX1
72	BMPR1B	DNAH17
73	BNIP2	DNAJB5
74	BOC	DOCK10
75	BRWD3	DOCK8
76	BTBD17	DPYSL5
77	BTG1	DUSP2
78	BTN2A2	DUSP6
79	C1R	EBF4
80	C1RL	EGR1
81	C1S	EGR4
82	C5AR1	ELOVL1
83	C7	ENDOG
84	CACHD1	ENOSF1
85	CALCRL	ENPP2
86	CAPS2	EPHB3
87	CARD16	ERBB3
88	CARTPT	ERMN
89	CASP4	ETV5
90	CASP6	EVI2A
91	CASP7	FAM131C
92	CCDC102A	FAM155B
93	CCDC144C	FLJ27354
94	CCDC151	FLJ35390
95	CCDC164	FLRT1
96	CCDC62	FOLH1
97	CCDC8	FOLR2
98	CCNA2	FOXQ1
99	CCNJL	FREM1
100	CCT6P1	FUT4
101	CD14	GAB3
102	CD302	GAD1
103	CD44	GJA4
104	CD96	GJC2
105	CDC14A	GLDN
106	CDC6	GNG10
107	CDCA4	GPD1
108	CDK2	GPIHBP1
109	CDKN1A	GPR3
110	CDKN2C	GPR34
111	CDR1	GPR37
112	CEBPD	GREB1L
113	CENPC1	GREM1
114	CENPF	GTF2IRD2
115	CEP128	HAPLN2
116	CFB	HCP5
117	CFH	HHIP
118	CFI	HLA-DMB
119	CHDH	HR
120	CHI3L1	HS3ST4
121	CHIC2	HSPA12B
122	CHORDC1	HSPA2
123	CHRDL1	HTR2C
124	CHST14	IL18
125	CHST3	INPP5J
126	CHSY1	ITGA2
127	CLDN10	KCNAB3
128	CLIC2	KCNH8
129	CLSPN	KIAA1024
130	CMYA5	KLK6
131	CNN3	KNCN
132	CNTNAP3	LBH
133	COL1A2	LDB3
134	COL4A2	LGI2
135	COL6A2	LHX6
136	CPAMD8	LIMS2
137	CPXM2	LIPA
138	CRB1	LIPE
139	CRISPLD1	LOC100126784
140	CRISPLD2	LOC100128811
141	CRX	LOC100130950
142	CRYBG3	LOC100499489
143	CSDA	LOC150622
144	CTNNAL1	LOC286186
145	CUBN	LOC339505
146	CXCR7	LOC349196
147	CYBRD1	LOC439949
148	CYP11A1	LOC442421
149	CYP1B1	LOC645431
150	CYP2U1	LOC646627
151	CYP7B1	LOC91149
152	CYR61	LPCAT2
153	DAPP1	LPPR1
154	DARC	LRP2
155	DDIT4	LRRC56
156	DDIT4L	LST1
157	DDR2	LTC4S
158	DDTL	MAG
159	DDX58	MAGIX
160	DDX60	MAL
161	DDX60L	MARCH4
162	DERL2	MBP
163	DHRS3	MCHR1
164	DIAPH2	MDH1B
165	DLEU1	MFNG
166	DLL4	MGAT5
167	DNAH14	MICALL1
168	DNAH5	MOBP
169	DNAJC25-GNG10	MOG
170	DNALI1	MPEG1
171	DNMBP	MS4A7
172	DNMT3B	MSC
173	DOCK7	MYADML2
174	DOK1	MYL3
175	DPY19L3	MYO1D
176	DRAM1	N4BP3
177	DSC2	NACAD
178	DSCC1	NDE1
179	DSE	NEUROD6
180	DSG2	NFE2L3
181	DSP	NFKBIE
182	DTNA	NINJ2
183	DUSP19	NKD1
184	ECM2	NKX6-2
185	EDA	NOG
186	EDN1	NPHS1
187	EDNRB	NPY
188	EFEMP1	NR4A1
189	EFNB1	NSDHL
190	EGFEM1P	NT5C
191	EGFR	NTN5
192	EHF	NXPH3
193	ELK1	OAZ3
194	ELOVL2	OCEL1
195	ELTD1	OLFML3
196	EMILIN1	OPALIN
197	EMP1	P2RY12
198	EMP3	P2RY13
199	EMX2	PACSIN3
200	EMX2OS	PAQR6
201	ENKUR	PARVG
202	ENPEP	PCP4L1
203	ENTPD2	PCSK6
204	EPB41	PDE11A
205	EPHX1	PDE6B
206	ERBB2	PENK
207	ERCC4	PLD5
208	ESRG	PLEKHG3
209	ESRP2	PLEKHH1
210	EYA1	PLLP
211	EYA2	PLP1
212	EZR	PLXNB3
213	F3	PNPLA3
214	FABP5	POLR2J3
215	FAM106CP	PPAP2C
216	FAM109B	PPP1R14A
217	FAM115C	PRIMA1
218	FAM129A	PRINS
219	FAM162B	PRKCQ
220	FAM189A2	PRR18
221	FAM45B	PRR5L
222	FAM95B1	PRSS27
223	FANCE	PTAFR
224	FAT1	PTGS1
225	FAT4	PTPLA
226	FBLN1	PVRL1
227	FBXO30	RASAL1
228	FBXO40	RASGRP3
229	FBXO5	RASSF5
230	FCAR	RBM3
231	FCGBP	RELL2
232	FCGR2A	RELN
233	FCHO2	RENBP
234	FERMT2	RERGL
235	FGD6	RGS10
236	FGF2	RHBDL2
237	FGFR3	RHOG
238	FGFRL1	RNASE1
239	FGL2	RNF125
240	FGR	RNF128
241	FHDC1	RNF212
242	FIGN	RTKN
243	FILIP1L	RUNX2
244	FKBP5	S1PR5
245	FLJ32224	SCD
246	FLJ42875	SDHAF1
247	FLNA	SDHAP3
248	FMO2	SELPLG
249	FMOD	SEMA3E
250	FNDC3B	SEMA3G
251	FOSL2	SEMA4D
252	FOXC1	SEPP1
253	FOXO1	SEPT4
254	FREM2	SH3TC2
255	FSD1L	SLC15A3
256	FSTL1	SLC16A11
257	FXYD5	SLC22A18
258	FZD4	SLC31A2
259	FZD7	SLC32A1
260	GABRE	SLC38A5
261	GABRG1	SLC7A4
262	GADD45A	SLC7A6OS
263	GADD45B	SNORA18
264	GADD45G	SNORA8
265	GALNT12	SNRPN
266	GAN	SOX10
267	GAS1	SPATA2L
268	GBP1	SPHKAP
269	GBP2	SPRY4
270	GBP3	SST
271	GEM	ST18
272	GIMAP5	SYK
273	GJA1	TAC1
274	GJB6	TBC1D2
275	GLI3	TEKT4P2
276	GLIS3	TF
277	GMNN	THOC5
278	GNA13	TLR5
279	GNG12	TMC6
280	GOLGA8B	TMC7
281	GOLIM4	TMC8
282	GPAM	TMCC3
283	GPC5	TMEM119
284	GPC6	TMEM121
285	GPNMB	TMEM125
286	GPR125	TMEM144
287	GPR4	TMEM206
288	GPR56	TMEM63A
289	GPR6	TMEM86A
290	GPR83	TMEM88
291	GPR98	TNFSF10
292	GRAMD1C	TPPP3
293	GRAMD3	TPRN
294	GRIN2C	TRMT61B
295	GSDMB	TRPC3
296	H19	TRPC6
297	H3F3A	TSPAN15
298	HAPLN3	TTYH2
299	HBB	TUBA1A
300	HELQ	TYMS
301	HEPH	USH1C
302	HERC5	VAMP8
303	HIF3A	VAX1
304	HIST1H2BD	VGF
305	HNF1A-AS1	VIP
306	HSPA1A	VRK2
307	HSPA1B	VWC2
308	HSPB1	WAS
309	HSPB3	WDFY4
310	HTR1F	WDR86
311	ICAM1	ZDHHC9
312	ID4	ZNF229
313	IFI44	ZNF385D
314	IFI6	ZNF536
315	IFIH1	ZNF593
316	IFITM1	ZNF833P
317	IFITM2
318	IFITM3
319	IGDCC4
320	IGFBP4
321	IGFBP5
322	IGFLR1
323	IKZF2
324	IL17RB
325	IL32
326	IL33
327	IL4R
328	IL6R
329	IMPA2
330	IMPG1
331	INMT
332	IRAK3
333	IRF1
334	IRF7
335	ISG15
336	ISG20
337	ISLR
338	ITGA1
339	ITGA10
340	ITGA11
341	ITGA5
342	ITGAV
343	ITPKB
344	ITPKC
345	ITPR2
346	ITPR3
347	ITPRIP
348	JAG1
349	JAK2
350	JAK3
351	KANK2
352	KATNAL2
353	KBTBD10
354	KBTBD8
355	KCNA5
356	KCNE4
357	KCTD14
358	KIAA0825
359	KIAA1161
360	KIAA1199
361	KLB
362	KLF15
363	KLF2
364	KLF5
365	KLK5
366	KRCC1
367	LAMA1
368	LATS2
369	LEPR
370	LEPREL4
371	LFNG
372	LGALS3
373	LGR4
374	LMNB1
375	LOC100129034
376	LOC100132707
377	LOC100134259
378	LOC100272217
379	LOC100306975
380	LOC100499183
381	LOC100499484
382	LOC144571
383	LOC158376
384	LOC284023
385	LOC284215
386	LOC400550
387	LOC441204
388	LOC644961
389	LOC728024
390	LOC728640
391	LOX
392	LOXL2
393	LPIN3
394	LRIG1
395	LRP10
396	LRP4
397	LRRC16A
398	LRRC32
399	LRRC34
400	LRRC37A2
401	LRRC39
402	LRRC48
403	LRRN4CL
404	LTBP1
405	LTBP2
406	LTBR
407	LY6G5C
408	LYN
409	MAB21L3
410	MAFF
411	MALAT1
412	MALL
413	MALT1
414	MAML2
415	MAP3K2
416	MAP3K6
417	MAP3K8
418	MASP1
419	MBNL3
420	MCC
421	MCL1
422	MDK
423	MED30
424	MERTK
425	MET
426	METRNL
427	METTL7A
428	MGP
429	MGST1
430	MID1
431	MLANA
432	MLC1
433	MLKL
434	MMP14
435	MORN1
436	MRO
437	MRVI1
438	MSI2
439	MSRB3
440	MT1M
441	MT1X
442	MT2A
443	MX1
444	MYOF
445	MYSM1
446	NAMPT
447	NAPRT1
448	NBPF10
449	NBPF14
450	NEDD4
451	NEK5
452	NEK6
453	NEUROD1
454	NFIL3
455	NFKB2
456	NFKBIA
457	NFKBIZ
458	NHSL1
459	NID1
460	NKAIN3
461	NMI
462	NOS3
463	NOSTRIN
464	NOTCH2
465	NPNT
466	NQO1
467	NR1D1
468	NR2E1
469	NRP1
470	NSUN3
471	NT5E
472	NTRK2
473	NUPR1
474	NWD1
475	NXT2
476	OBFC2A
477	OGFRL1
478	OGN
479	OLFML2A
480	ONECUT2
481	OR2L13
482	OSGIN1
483	OSMR
484	OXTR
485	P2RY14
486	P4HA1
487	PABPC1P2
488	PALLD
489	PAPLN
490	PAR5
491	PARD3
492	PARD3B
493	PARD6B
494	PARP14
495	PARP9
496	PBXIP1
497	PCDH15
498	PCDHGC3
499	PCOLCE
500	PDGFC
501	PDK4
502	PDLIM1
503	PDLIM3
504	PDLIM4
505	PDYN
506	PEAR1
507	PERP
508	PHF10
509	PHKA1
510	PHLDB2
511	PI15
512	PIGA
513	PIGR
514	PIM1
515	PIPOX
516	PIRT
517	PITPNC1
518	PLA2G5
519	PLA2R1
520	PLBD1
521	PLEKHA4
522	PLEKHG1
523	PLEKHO2
524	PLIN1
525	PLIN2
526	PLOD2
527	PLP2
528	PLSCR1
529	PLSCR4
530	PLTP
531	PPAP2B
532	PPARA
533	PPP1R3C
534	PPP1R3G
535	PRDM1
536	PRDM16
537	PRELP
538	PREX2
539	PRIC285
540	PRMT10
541	PROS1
542	PRRX1
543	PRSS23
544	PRSS35
545	PTAR1
546	PTGS2
547	PTPRZ1
548	PYGL
549	RAB11FIP1
550	RAB13
551	RAB27A
552	RANBP17
553	RANBP3L
554	RBM15
555	RBM28
556	RBMS3
557	RDH10
558	RELL1
559	RERG
560	RFX2
561	RFX4
562	RGR
563	RGS1
564	RHOBTB3
565	RHOJ
566	RHPN2
567	RIN1
568	RIT1
569	RNASE4
570	RNF182
571	RNF217
572	RNF43
573	ROR1
574	RPL19P12
575	RPLP0P2
576	RYR3
577	S100A10
578	S100A4
579	S100A6
580	S1PR1
581	SAMD9L
582	SARDH
583	SBNO2
584	SCARA3
585	SDC2
586	SDC4
587	SDS
588	SEMA3C
589	SEMA3D
590	SEMA3F
591	SEMA4B
592	SERHL2
593	SERPINB1
594	SERPINH1
595	SERTAD1
596	SFRP2
597	SIRT4
598	SIX5
599	SKIL
600	SLC11A1
601	SLC12A8
602	SLC13A5
603	SLC14A1
604	SLC16A9
605	SLC1A2
606	SLC1A3
607	SLC26A2
608	SLC2A10
609	SLC30A7
610	SLC35F2
611	SLC35F5
612	SLC39A12
613	SLC43A3
614	SLC44A3
615	SLC47A1
616	SLC4A4
617	SLC6A11
618	SLC6A20
619	SLC7A10
620	SLC7A11
621	SLC7A2
622	SLC9A7P1
623	SLCO1C1
624	SLCO4A1
625	SLFN11
626	SLFN13
627	SMO
628	SMTN
629	SNX33
630	SOAT1
631	SORBS1
632	SOX9
633	SPAG5
634	SPDYA
635	SPON1
636	SPPL2A
637	SPR
638	SPRY1
639	SRGAP1
640	SRGN
641	SSPN
642	STC2
643	STK17B
644	STK33
645	STOM
646	STON2
647	STXBP4
648	SYCP2
649	SYDE1
650	SYT10
651	SYTL4
652	TAP1
653	TCAM1P
654	TCF7L1
655	TCF7L2
656	TDRD6
657	TDRD9
658	TDRG1
659	TEP1
660	TET1
661	TGDS
662	TGFB2
663	TGFBR3
664	TGIF1
665	THAP2
666	THBD
667	THBS1
668	THSD4
669	TIMP1
670	TIMP3
671	TIPARP
672	TLCD1
673	TLR2
674	TLR4
675	TM4SF1
676	TMBIM1
677	TMEM100
678	TMEM176A
679	TMEM176B
680	TMEM39A
681	TMEM45A
682	TMEM56
683	TMOD3
684	TNC
685	TNFAIP3
686	TNFRSF10B
687	TNFRSF10D
688	TNFRSF1A
689	TNFSF13
690	TNFSF13B
691	TP53BP2
692	TRAF3IP2
693	TRERF1
694	TRIL
695	TRIM21
696	TRIM22
697	TRIM25
698	TRIM4
699	TRIM69
700	TRIM7
701	TRIP10
702	TRIP4
703	TRPM3
704	TRPS1
705	TSG1
706	TSPAN6
707	TTC18
708	TTN
709	TTPA
710	TUBA1C
711	TUBB2B
712	TUBB6
713	TXNIP
714	TXNRD3
715	USP18
716	USP3
717	USP53
718	UTP15
719	VASN
720	VAV3
721	VEGFA
722	VIM
723	VN1R2
724	WEE1
725	WIF1
726	WNT4
727	WWTR1
728	XRN1
729	YAP1
730	ZAK
731	ZBED6
732	ZC3H12C
733	ZCCHC6
734	ZFP36
735	ZFP36L1
736	ZFP36L2
737	ZIC1
738	ZIC2
739	ZIC4
740	ZIC5
741	ZNF117
742	ZNF165
743	ZNF200
744	ZNF304
745	ZNF383
746	ZNF396
747	ZNF419
748	ZNF432
749	ZNF483
750	ZNF516
751	ZNF534
752	ZNF551
753	ZNF620
754	ZNF665
755	ZNF677
756	ZNF702P
757	ZNF788
758	ZNF844
759	ZNF880
760	ZNF92
761	ZNRF3

## Sheet: cmpExprsSC.NOR.24
	up	down
1	A2LD1	AACS
2	A2ML1	AAGAB
3	AASS	AARSD1
4	ABCA1	AASDHPPT
5	ABCB7	ABCC12
6	ABCC9	ABCG4
7	ABCD2	ABHD12B
8	ABCD4	ABHD16A
9	ABHD3	ABLIM2
10	ABHD4	ACAD9
11	ABHD5	ACAT2
12	ACAA2	ACE
13	ACACB	ACHE
14	ACAD11	ACLY
15	ACADL	ACOT7
16	ACADS	ACOT8
17	ACAP2	ACOX3
18	ACBD5	ACP2
19	ACBD7	ACSL4
20	ACO1	ACTA2
21	ACOT1	ACTC1
22	ACOT11	ACTL6B
23	ACOX2	ACTN1
24	ACP6	ACTN2
25	ACSBG1	ACTR10
26	ACSF2	ACTR1B
27	ACSL5	ACTR3B
28	ACSM5	ACVR1C
29	ACSS1	ADAM11
30	ACSS3	ADAM19
31	ACTL6A	ADAM23
32	ADA	ADAMTS19
33	ADAMTS17	ADAMTS3
34	ADAMTS4	ADAMTS5
35	ADAMTS9	ADAMTS8
36	ADARB2	ADARB1
37	ADCY4	ADC
38	ADCYAP1R1	ADCK2
39	ADD3	ADCK3
40	ADI1	ADCY1
41	ADORA2B	ADCY7
42	ADRA1A	ADCYAP1
43	AFF1	ADD2
44	AGAP9	ADO
45	AGPAT5	ADORA3
46	AGT	ADRA1D
47	AGTRAP	ADSS
48	AGXT2L1	AFF2
49	AHCYL1	AFG3L2
50	AHNAK	AGBL4
51	AHSA2	AGK
52	AK3	AGMAT
53	AK4	AGPHD1
54	AKAP12	AHNAK2
55	AKAP7	AHRR
56	AKR1C3	AIF1
57	ALDH1L1	AK5
58	ALDH2	AKAP11
59	ALDH3B1	AKAP5
60	ALDH4A1	AKR1A1
61	ALDH6A1	AKR1B1
62	ALDH7A1	AKR1C1
63	ALDH9A1	AKR1C2
64	ALMS1	AKR1E2
65	ALS2CR12	ALAS1
66	AMOT	ALDH1A2
67	ANGPTL4	ALDOA
68	ANKAR	ALKBH6
69	ANKHD1-EIF4EBP3	AMDHD2
70	ANKIB1	AMIGO1
71	ANKRD18A	AMIGO2
72	ANKRD20A9P	AMPH
73	ANKRD26	ANKMY1
74	ANKRD30BL	ANKMY2
75	ANKRD36	ANKRD33B
76	ANKRD36B	ANKRD34C
77	ANKRD40	ANKRD46
78	ANKRD44	ANO3
79	ANLN	ANXA11
80	ANO6	ANXA6
81	ANP32B	AOC3
82	ANTXR1	AP1S1
83	ANTXR2	AP2A2
84	ANXA5	AP2B1
85	ANXA9	AP2M1
86	AP3B1	AP2S1
87	APC	AP3B2
88	APCDD1	APBA2
89	APOBEC3A	APBB1
90	APOBEC3F	APLP1
91	APOE	APP
92	APOL6	ARC
93	APOLD1	ARF5
94	APPL2	ARG2
95	AQP1	ARHGAP20
96	AQP4	ARHGAP36
97	ARAP1	ARHGAP44
98	ARAP2	ARHGDIG
99	ARHGAP19	ARHGEF2
100	ARHGAP29	ARHGEF3
101	ARHGAP31	ARHGEF9
102	ARHGAP42	ARL10
103	ARHGAP5	ARL15
104	ARHGAP6	ARL4D
105	ARHGEF1	ARL6
106	ARHGEF10	ARMC9
107	ARHGEF26	ARNTL2
108	ARHGEF40	ARPC5
109	ARHGEF6	ARPC5L
110	ARID5A	ARPP21
111	ARL17A	ASB2
112	ARL6IP6	ASH2L
113	ARL9	ASL
114	ARRDC3	ASNS
115	ARRDC4	ATF3
116	ARSF	ATG16L1
117	ARSJ	ATL1
118	AS3MT	ATP1A1
119	ASAP3	ATP1A3
120	ASB14	ATP1B1
121	ASCL1	ATP1B3
122	ASF1A	ATP2B1
123	ASPA	ATP2B2
124	ASTN2	ATP2B3
125	ATAD2B	ATP5A1
126	ATAD3C	ATP5B
127	ATF7	ATP5G3
128	ATL3	ATP6AP1
129	ATOH8	ATP6AP2
130	ATP10D	ATP6V0A1
131	ATP11A	ATP6V0B
132	ATP11C	ATP6V0C
133	ATP13A4	ATP6V0D1
134	ATP13A5	ATP6V0E2
135	ATP1A2	ATP6V1A
136	ATP1B2	ATP6V1B2
137	ATP8B5P	ATP6V1C1
138	AXL	ATP6V1D
139	AZGP1	ATP6V1E1
140	BACH1	ATP6V1G2
141	BAG3	ATP6V1H
142	BARD1	ATP8A1
143	BATF2	ATP8A2
144	BAZ1A	ATP8B1
145	BAZ2B	ATP9A
146	BBOX1	ATRN
147	BBX	ATRNL1
148	BCAN	ATXN10
149	BCAR3	AUH
150	BCAS1	AVL9
151	BCAT2	B3GALT2
152	BCCIP	B3GALT4
153	BCHE	B3GNT1
154	BCL10	B3GNT2
155	BCL2	B3GNT4
156	BCL2L11	B4GALNT1
157	BCL2L12	B4GALT6
158	BCL3	B7H6
159	BCL6	B9D1
160	BCL6B	B9D2
161	BDH2	BAIAP3
162	BEND7	BASP1
163	BEST1	BBS12
164	BEST3	BBS7
165	BGLAP	BCAS2
166	BHMT2	BCAS3
167	BLM	BCKDK
168	BMP1	BCL11A
169	BMP7	BDNF
170	BMPR1B	BECN1
171	BNIP2	BEND4
172	BOC	BEND5
173	BPTF	BET1
174	BRAF	BEX1
175	BRCA1	BEX2
176	BRIP1	BEX5
177	BROX	BFSP1
178	BRWD3	BMPER
179	BTBD17	BRE
180	BTBD7	BRF2
181	BTN2A2	BSCL2
182	C1QTNF3	BSN
183	CA2	BTBD10
184	CABLES1	BZW2
185	CABP4	C1D
186	CACHD1	C1GALT1C1
187	CALCOCO2	C1QL3
188	CALCRL	C1QTNF4
189	CAMKMT	C2CD2L
190	CAPG	C3
191	CAPN2	C3AR1
192	CARD8	CA10
193	CARHSP1	CA4
194	CASKIN2	CAB39
195	CASP4	CABYR
196	CASP6	CACNA1B
197	CASP7	CACNA1C
198	CAT	CACNA1E
199	CATSPER2P1	CACNA1G
200	CBS	CACNA2D2
201	CCAR1	CACNA2D3
202	CCDC102A	CACNB1
203	CCDC102B	CACNG2
204	CCDC11	CACNG3
205	CCDC120	CADM3
206	CCDC122	CADPS
207	CCDC144A	CADPS2
208	CCDC144B	CALB1
209	CCDC144C	CALHM2
210	CCDC146	CALM3
211	CCDC148	CALY
212	CCDC152	CAMK1G
213	CCDC159	CAMK2B
214	CCDC160	CAMK2D
215	CCDC163P	CAMKK1
216	CCDC18	CAMKK2
217	CCDC30	CAMKV
218	CCDC50	CANT1
219	CCDC66	CAP2
220	CCDC7	CASD1
221	CCDC76	CASQ1
222	CCDC8	CBLN1
223	CCDC85C	CBLN2
224	CCDC88A	CBLN4
225	CCDC99	CCBL2
226	CCNG2	CCDC132
227	CCNI2	CCDC64
228	CCNL1	CCDC73
229	CCNT1	CCDC86
230	CD109	CCK
231	CD22	CCKBR
232	CD248	CCNA1
233	CD302	CCNB1
234	CDC14A	CCNC
235	CDC14B	CCNDBP1
236	CDC42EP1	CCNE1
237	CDC42EP4	CCNH
238	CDCA7L	CCT5
239	CDH20	CCT7
240	CDH3	CD101
241	CDH4	CD200
242	CDH5	CD24
243	CDK19	CD47
244	CDK2	CD53
245	CDK3	CD74
246	CDK5RAP3	CD83
247	CDK6	CD97
248	CDKL3	CD99L2
249	CDKN1A	CDC6
250	CDKN2B	CDH12
251	CDKN2C	CDH13
252	CDR1	CDH18
253	CEACAM19	CDH22
254	CEACAM22P	CDH8
255	CEBPD	CDH9
256	CECR1	CDHR1
257	CENPB	CDK14
258	CENPC1	CDK17
259	CENPE	CDK20
260	CEP112	CDK5
261	CEP128	CDK5R1
262	CEP192	CDK5R2
263	CEP290	CDK5RAP1
264	CEP350	CDKN2AIPNL
265	CEP44	CDT1
266	CETN3	CEBPA
267	CFH	CECR6
268	CGN	CELSR2
269	CGNL1	CENPP
270	CHD7	CEP72
271	CHD9	CERS6
272	CHDH	CFL1
273	CHI3L1	CGREF1
274	CHIC2	CHAF1B
275	CHRDL1	CHCHD6
276	CHST14	CHGA
277	CHST3	CHGB
278	CHST6	CHL1
279	CHSY1	CHML
280	CIB1	CHMP7
281	CKMT2	CHN1
282	CLDN10	CHN2
283	CLEC2D	CHPF2
284	CLU	CHRM1
285	CMTM5	CHRNA7
286	CMTM7	CHRNB2
287	CMYA5	CHST15
288	CNKSR3	CHST2
289	CNN3	CHSY3
290	CNTFR	CIAPIN1
291	CNTLN	CISD1
292	CNTRL	CITED2
293	COL11A1	CKMT1A
294	COL28A1	CLCN4
295	COL4A3	CLEC14A
296	COL4A4	CLEC2L
297	COL4A5	CLP1
298	COL9A1	CLSTN1
299	COLEC12	CLSTN2
300	COMT	CLSTN3
301	COX6B2	CLTC
302	CPAMD8	CLTCL1
303	CPM	CLVS1
304	CPNE2	CMAS
305	CPNE3	CMC1
306	CPT1A	CMKLR1
307	CPT2	CNIH3
308	CRB1	CNN1
309	CRB2	CNR1
310	CREB5	CNST
311	CRISPLD1	CNTN3
312	CRISPLD2	CNTN4
313	CRX	CNTN6
314	CRYAB	CNTNAP1
315	CRYBG3	CNTNAP2
316	CRYL1	COG8
317	CSDA	COL24A1
318	CSDC2	COL5A2
319	CSPG4	COMTD1
320	CSPP1	COPS3
321	CSRP1	COPS4
322	CTDSP1	COPS7A
323	CTDSP2	COQ2
324	CTNNA1	COQ3
325	CTPS2	CORO1A
326	CTSH	CORO2A
327	CWC22	CORT
328	CXCL16	COX5A
329	CXCR7	CPLX1
330	CYBRD1	CPNE4
331	CYP11A1	CPNE5
332	CYP27A1	CPNE6
333	CYP2J2	CPNE7
334	CYP2U1	CPNE9
335	CYP4V2	CPXM2
336	CYP7B1	CRABP1
337	DAAM2	CREG2
338	DAPK2	CRHBP
339	DBX2	CRHR1
340	DCHS1	CRIP1
341	DCHS2	CRTAC1
342	DDAH1	CRYM
343	DDAH2	CSF1R
344	DDIT4	CSF2RA
345	DDIT4L	CSMD1
346	DDO	CSRNP2
347	DDR1	CTGF
348	DDR2	CTXN3
349	DDX31	CUTC
350	DDX58	CX3CL1
351	DDX59	CXADR
352	DDX60	CYB561
353	DECR1	CYB5RL
354	DENND2A	CYBA
355	DFNB31	CYBB
356	DHFR	CYP26B1
357	DHTKD1	CYP2E1
358	DIAPH2	CYP46A1
359	DIAPH3	CYP4X1
360	DIO2	CYTH4
361	DKFZP434I0714	D4S234E
362	DLEU2	DAK
363	DLG5	DAPK3
364	DLL1	DCAF6
365	DNAH7	DCDC2
366	DNAJC15	DCK
367	DNALI1	DCLK1
368	DND1	DCTN1
369	DNHD1	DCTN2
370	DNM1P41	DCTN3
371	DNMBP	DEGS1
372	DNMT3B	DGAT2
373	DOCK1	DGCR10
374	DOCK11	DGCR9
375	DOCK5	DGKB
376	DOCK6	DGKI
377	DOCK7	DHCR24
378	DPF3	DHPS
379	DPH3P1	DHRS11
380	DPY19L3	DIRAS1
381	DPY19L4	DIRAS2
382	DSC2	DISP2
383	DSC3	DIXDC1
384	DSE	DLG3
385	DST	DLGAP1
386	DTNA	DLGAP2
387	DTX3L	DLK2
388	DUXA	DLL4
389	DYNC2H1	DMKN
390	DYX1C1	DMXL2
391	DZIP1	DNAJA3
392	EBF4	DNAJB5
393	EBLN2	DNAJC5G
394	ECHDC2	DNAJC6
395	ECI2	DNM1
396	EDA	DNM1L
397	EDN1	DNM3
398	EDNRA	DOC2A
399	EDNRB	DOCK3
400	EFCAB2	DOPEY2
401	EFEMP1	DPF1
402	EFEMP2	DPH1
403	EFHD1	DPP10
404	EFNA1	DPP6
405	EFNB1	DPY19L1
406	EFS	DRD1
407	EGFEM1P	DRD5
408	EGFR	DRP2
409	EGLN3	DSTN
410	EHD2	DTD1
411	EHMT1	DUSP1
412	EIF2C2	DUSP12
413	EIF4EBP1	DUSP14
414	EIF4EBP3	DUSP2
415	ELF1	DUSP3
416	ELOVL2	DUSP5
417	ELOVL5	DUSP6
418	ELOVL7	DYNC1I1
419	ELP4	DYNC1LI1
420	ELTD1	DYNLT3
421	EMILIN2	E2F1
422	EMP1	EAF1
423	EMP2	EBNA1BP2
424	EMP3	EBP
425	EMX2	ECM1
426	EMX2OS	ECT2
427	ENAH	EDN3
428	ENKUR	EEF1A2
429	ENPEP	EEF1E1
430	ENPP1	EFHA2
431	ENTPD2	EFNA3
432	EPB41	EFNB3
433	EPB41L5	EFR3A
434	EPHX1	EGR1
435	EPHX2	EGR3
436	EPOR	EGR4
437	EPS8	EHD3
438	ERBB2	EHF
439	ERBB2IP	EID2
440	ERBB3	EID2B
441	ERLIN2	EIF2B3
442	ERMN	EIF4A2
443	ERVV-1	EIF4E1B
444	ESF1	EIF6
445	ESRG	ELAVL2
446	ETAA1	ELL3
447	EXD1	ELMOD1
448	EYA1	ELOVL4
449	EYA2	EMB
450	EZH2	EMID2
451	EZR	ENC1
452	F3	ENO2
453	FABP7	ENPP5
454	FAH	ENPP6
455	FAM101B	ENSA
456	FAM106CP	ENTPD3
457	FAM107A	ENTPD6
458	FAM107B	EPB41L3
459	FAM109B	EPDR1
460	FAM111A	EPHA10
461	FAM114A1	EPHA3
462	FAM115C	EPHA4
463	FAM120C	EPHA5
464	FAM123A	EPHA7
465	FAM151B	EPHB6
466	FAM153A	EPHX4
467	FAM167A	EPT1
468	FAM168A	ERLEC1
469	FAM171B	ETS2
470	FAM176B	ETV5
471	FAM181B	EXOC6
472	FAM189A2	EXOC8
473	FAM18B2	EXTL1
474	FAM195A	F12
475	FAM198A	F13A1
476	FAM198B	FABP3
477	FAM199X	FAHD2B
478	FAM59B	FAIM2
479	FAM63A	FAM102B
480	FAM63B	FAM105A
481	FAM70A	FAM123C
482	FAM82B	FAM129A
483	FAM84B	FAM131A
484	FAM95B1	FAM131B
485	FANCC	FAM134A
486	FARP1	FAM135B
487	FAS	FAM163A
488	FAT1	FAM171A2
489	FAT4	FAM174A
490	FBXL7	FAM174B
491	FBXO15	FAM18A
492	FBXO30	FAM19A1
493	FBXO48	FAM19A2
494	FBXO8	FAM3C
495	FBXW4	FAM40A
496	FCAR	FAM49A
497	FCHSD1	FAM49B
498	FCHSD2	FAM73A
499	FDPSL2A	FAM81A
500	FER1L4	FAM84A
501	FERMT2	FANCF
502	FERMT3	FARSA
503	FES	FARSB
504	FGD4	FBLN5
505	FGD6	FBLN7
506	FGF1	FBXL2
507	FGF11	FBXO31
508	FGF17	FBXO32
509	FGF2	FBXO34
510	FGFR2	FBXO40
511	FGFR3	FBXO9
512	FGFRL1	FBXW9
513	FGR	FCGBP
514	FHDC1	FCRLB
515	FIGN	FDPS
516	FKBP10	FEN1
517	FKBP14	FGF13
518	FKBP5	FGF14
519	FLJ16779	FGF18
520	FLJ35776	FGF9
521	FLJ41200	FHL2
522	FLJ42875	FIBP
523	FLJ43826	FIG4
524	FLJ46906	FIGNL2
525	FLT1	FKBPL
526	FMNL2	FLJ32063
527	FMO5	FLRT3
528	FNBP1	FLT3
529	FOXH1	FLT4
530	FOXM1	FMOD
531	FOXN2	FNDC9
532	FOXO1	FOLR2
533	FOXO4	FOS
534	FRAT1	FOSB
535	FREM2	FOXC1
536	FRMD5	FRAS1
537	FRMD8	FREM1
538	FRS2	FRMPD2P1
539	FRYL	FRMPD4
540	FSIP1	FRY
541	FSTL1	FSCN1
542	FTL	FSTL4
543	FUBP3	FSTL5
544	FUT10	FTO
545	FUT2	FUCA1
546	FYCO1	FXYD6
547	FYN	G3BP2
548	FZD5	GABARAPL1
549	GAB1	GABBR2
550	GAB2	GABRA1
551	GAB3	GABRA3
552	GABPB2	GABRA4
553	GABRG1	GABRA5
554	GADD45A	GABRB2
555	GADD45B	GABRB3
556	GADD45G	GABRD
557	GALM	GABRG2
558	GALNT10	GAD1
559	GAN	GALK1
560	GATAD2A	GALNT14
561	GATM	GALNT9
562	GATSL3	GALNTL4
563	GBGT1	GARS
564	GBP1	GAS2
565	GCFC1	GAS7
566	GCNT2	GBE1
567	GDF11	GCNT1
568	GFAP	GCNT4
569	GFRA1	GDA
570	GGT8P	GDAP1L1
571	GHRLOS	GDPD5
572	GIMAP7	GEMIN7
573	GJA1	GFPT1
574	GJB6	GFRA2
575	GKAP1	GGCT
576	GLI3	GGT7
577	GLIPR1L2	GIMAP8
578	GLIS2	GINS3
579	GLIS3	GLB1L3
580	GLUD1	GLCE
581	GLUL	GLIPR1
582	GM2A	GLMN
583	GMNN	GLRA3
584	GMPR	GLRB
585	GNA12	GLRX2
586	GNA13	GLRX3
587	GNA14	GLS
588	GNAI3	GLS2
589	GNG12	GLT1D1
590	GNG5	GMPPB
591	GOLGA4	GMPR2
592	GOLGA6L10	GNA15
593	GOLGA6L9	GNAI1
594	GOLGB1	GNG2
595	GOLIM4	GNG3
596	GPAM	GNPDA1
597	GPANK1	GOT1
598	GPATCH2	GOT2
599	GPC5	GPAA1
600	GPD2	GPD1
601	GPER	GPI
602	GPIHBP1	GPR12
603	GPM6B	GPR126
604	GPNMB	GPR158
605	GPR125	GPR22
606	GPR137B	GPR3
607	GPR143	GPR34
608	GPR146	GPR63
609	GPR153	GPR85
610	GPR161	GPR88
611	GPR17	GPRASP2
612	GPR37L1	GRASP
613	GPR4	GREM2
614	GPR56	GRIA1
615	GPR75	GRIA2
616	GPR82	GRIA3
617	GPR98	GRIN1
618	GPRC5B	GRIN2A
619	GPSM2	GRIN3A
620	GPT2	GRM1
621	GRAMD1C	GRM2
622	GRAMD3	GRM5
623	GRIN2C	GRM7
624	GRIN2D	GRM8
625	GSTM5	GSK3B
626	GTF2A1	GSS
627	GTF2H2	GSTO1
628	GUSBP3	GUCY1B3
629	GXYLT1	GULP1
630	H6PD	HAGH
631	HADHB	HAPLN1
632	HAP1	HAPLN4
633	HAT1	HAR1A
634	HAUS3	HAR1B
635	HAUS6	HBQ1
636	HBA1	HCCS
637	HBA2	HCN1
638	HBB	HCST
639	HBP1	HDAC9
640	HDAC1	HEATR5B
641	HEATR4	HECW1
642	HEATR5A	HENMT1
643	HEPACAM	HERPUD1
644	HEPH	HHIP
645	HERC2P1	HIAT1
646	HERC2P2	HINT1
647	HERC2P3	HIPK4
648	HERC5	HIST3H2A
649	HES6	HK1
650	HEYL	HLA-DMB
651	HFM1	HLA-DPA1
652	HHIPL1	HLA-DPB1
653	HHLA2	HLA-DRA
654	HIF3A	HLA-DRB1
655	HIGD1B	HLA-L
656	HIP1	HLF
657	HIP1R	HMGCLL1
658	HIPK2	HMGCR
659	HIPK3	HMGCS1
660	HIST1H1C	HMOX2
661	HIST1H2AC	HMP19
662	HIST1H4C	HN1
663	HMGB2	HOMER1
664	HMGN3	HOMER2
665	HMGN5	HPCA
666	HMOX1	HPRT1
667	HNF1A-AS1	HPS6
668	HNMT	HRH2
669	HNRNPF	HS3ST2
670	HOGA1	HS3ST5
671	HPR	HS6ST2
672	HRSP12	HS6ST3
673	HSD17B13	HSPA12A
674	HSD17B6	HSPA8
675	HSD3B7	HSPB3
676	HSD3BP4	HTR1E
677	HSDL2	HTR2A
678	HSP90AB2P	HTR2C
679	HSPA1A	HTR5A
680	HSPA1B	HTR7P1
681	HSPB1	HUNK
682	HTR1F	IARS
683	HTRA1	ICA1
684	HVCN1	ICAM5
685	HYAL2	IDI1
686	HYDIN	IER2
687	ICAM1	IER5
688	ID4	IGFBP2
689	IFI16	IGFBP3
690	IFI30	IGFBP6
691	IFIH1	IGSF3
692	IFIT2	IL12RB2
693	IFITM2	IL18
694	IFITM3	IL34
695	IFT74	IMMT
696	IFT88	IMPA1
697	IGDCC4	INA
698	IGSF11	INHBA
699	IKZF2	INO80C
700	IKZF5	INPP4A
701	IL17D	INPP5F
702	IL17RB	INPP5J
703	IL17RD	INSIG1
704	IL20RA	IPCEF1
705	IL28RA	IQCC
706	IL32	ISCA1
707	IL33	ISLR
708	IL4R	ITFG1
709	IL6R	ITGA3
710	IL6ST	ITGB1BP1
711	INGX	ITPA
712	INHBB	ITPR1
713	INPPL1	JAKMIP1
714	INTU	JAZF1
715	IQCA1	JMJD4
716	IQCK	JPH1
717	IQGAP1	JUNB
718	IRAK1BP1	KALRN
719	IRAK3	KANK4
720	IRAK4	KCNA1
721	IRF1	KCNA3
722	IRF7	KCNAB1
723	ISCA2	KCNB1
724	ITGA6	KCNB2
725	ITGA7	KCNC1
726	ITGAV	KCNC2
727	ITGB5	KCND2
728	ITGB8	KCNF1
729	ITPKB	KCNG3
730	ITPKC	KCNH1
731	ITPR2	KCNIP3
732	ITPRIP	KCNIP4
733	ITSN1	KCNJ11
734	ITSN2	KCNJ12
735	IZUMO4	KCNJ3
736	JMJD1C	KCNJ4
737	JMJD6	KCNK1
738	JMJD7	KCNK10
739	JPX	KCNK2
740	JUP	KCNK4
741	KAL1	KCNQ5
742	KANK1	KCNS1
743	KAT2B	KCNT1
744	KATNA1	KCNV1
745	KATNAL2	KCTD8
746	KBTBD10	KHDRBS2
747	KCNA7	KHK
748	KCNE4	KIAA0513
749	KCNJ10	KIAA0748
750	KCNJ16	KIAA0895
751	KCNMB3	KIAA1045
752	KCNN3	KIAA1239
753	KCNQ1OT1	KIAA1383
754	KCTD14	KIAA1467
755	KCTD15	KIAA1549
756	KCTD3	KIAA1751
757	KDELC2	KIAA1797
758	KDM3A	KIF12
759	KDM5A	KIF17
760	KDM6A	KIF3C
761	KHNYN	KIF9
762	KIAA0020	KIFAP3
763	KIAA0040	KLC1
764	KIAA0087	KLC2
765	KIAA0195	KLF10
766	KIAA0494	KLHDC1
767	KIAA0754	KLHDC3
768	KIAA1161	KLHL12
769	KIAA1407	KLK5
770	KIAA1524	KNCN
771	KIAA1614	KRT17
772	KIAA1755	KRT222
773	KIF13A	L1CAM
774	KIF13B	LAMB1
775	KIF16B	LANCL1
776	KIF1C	LAPTM5
777	KIF20B	LARGE
778	KIF27	LARP6
779	KIF5A	LBH
780	KIF5B	LCLAT1
781	KIF7	LCP2
782	KLF12	LDB2
783	KLF15	LDB3
784	KLF3	LDHA
785	KLF7	LDOC1
786	KLHL15	LGI2
787	KLHL24	LGI3
788	KLHL5	LGMN
789	KLKB1	LINGO1
790	KLLN	LMCD1
791	KLRC3	LMO4
792	KLRD1	LMTK2
793	KPNA5	LNX1
794	KRBA2	LOC100126784
795	KRCC1	LOC100128361
796	KREMEN1	LOC100128811
797	KRR1	LOC100128822
798	KSR1	LOC100129550
799	KTN1	LOC100130855
800	L1TD1	LOC100131320
801	LAMA1	LOC100132891
802	LAMA3	LOC100133669
803	LARS2	LOC100144602
804	LAYN	LOC100189589
805	LCA5	LOC100294362
806	LEPROT	LOC100302640
807	LFNG	LOC100329109
808	LGALS3	LOC100499489
809	LGALS3BP	LOC145783
810	LGR4	LOC145837
811	LHFPL3	LOC148189
812	LHPP	LOC152217
813	LHX2	LOC253039
814	LIFR	LOC283731
815	LIMD1	LOC284578
816	LIMK2	LOC286002
817	LIMS1	LOC286367
818	LITAF	LOC338651
819	LIX1	LOC338758
820	LIX1L	LOC344595
821	LLGL1	LOC389332
822	LMAN1	LOC389834
823	LMNB1	LOC401093
824	LMOD3	LOC401431
825	LNPEP	LOC440040
826	LOC100128288	LOC646329
827	LOC100129034	LOC646627
828	LOC100129917	LOC646903
829	LOC100130000	LOC728024
830	LOC100130557	LOC728554
831	LOC100130872	LOC79015
832	LOC100130894	LOC81691
833	LOC100130954	LOC84856
834	LOC100131257	LOC91149
835	LOC100131691	LOC93622
836	LOC100132215	LOH12CR1
837	LOC100132356	LPAR6
838	LOC100132774	LPCAT2
839	LOC100134868	LPCAT4
840	LOC100170939	LPGAT1
841	LOC100188947	LPPR4
842	LOC100190938	LPPR5
843	LOC100190986	LRFN2
844	LOC100216545	LRFN3
845	LOC100268168	LRFN5
846	LOC100270804	LRP11
847	LOC100272146	LRPAP1
848	LOC100272216	LRRC4
849	LOC100272228	LRRC40
850	LOC100289019	LRRC55
851	LOC100335030	LRRC7
852	LOC100499183	LRRC8B
853	LOC100499467	LRRK1
854	LOC100499484	LRRN2
855	LOC145663	LRRTM1
856	LOC147804	LRRTM3
857	LOC150381	LRRTM4
858	LOC151174	LRTM2
859	LOC158376	LTC4S
860	LOC221442	LY86-AS1
861	LOC283089	LYNX1
862	LOC283335	LYSMD2
863	LOC283693	LZTFL1
864	LOC284215	MAD2L1BP
865	LOC284412	MADD
866	LOC284440	MAEA
867	LOC284454	MAGED1
868	LOC285359	MAGEE1
869	LOC338799	MAGEH1
870	LOC375190	MAGEL2
871	LOC387646	MAGIX
872	LOC387647	MAL2
873	LOC389765	MAN1A1
874	LOC400550	MANSC1
875	LOC401397	MAP1LC3A
876	LOC442293	MAP2K1
877	LOC613037	MAP2K4
878	LOC642236	MAP2K5
879	LOC643406	MAP2K6
880	LOC644961	MAP3K12
881	LOC645431	MAP6D1
882	LOC646214	MAPK13
883	LOC646762	MAPK9
884	LOC648987	MAPRE3
885	LOC650623	MARCH4
886	LOC651250	MARK1
887	LOC653075	MARS2
888	LOC727849	MASTL
889	LOC727896	MB21D2
890	LOC728323	MBLAC1
891	LOC729513	MBOAT7
892	LOC729603	MCAM
893	LOC90834	MCAT
894	LOC91948	MCEE
895	LOXL2	MCHR1
896	LPAR1	MCHR2
897	LPIN3	MCOLN1
898	LPL	MCTP1
899	LRAT	MDH1
900	LRIG1	MDH1B
901	LRP10	MDH2
902	LRP4	ME3
903	LRRC1	MECOM
904	LRRC16A	MECR
905	LRRC32	MEF2A
906	LRRC34	MEF2C
907	LRRC37A2	MEF2D
908	LRRC39	MET
909	LRRC3B	METTL11A
910	LRRC6	METTL13
911	LRRC8A	METTL21D
912	LRRCC1	MEX3B
913	LRRIQ1	MFAP4
914	LTBR	MFSD3
915	LUC7L3	MFSD4
916	LY6G5C	MFSD6
917	LYAR	MGP
918	LYN	MICAL2
919	LYPD1	MKL2
920	LYZ	MKRN1
921	MAB21L3	MKX
922	MACC1	MLIP
923	MACF1	MLLT11
924	MAGT1	MLYCD
925	MAL	MOAP1
926	MALAT1	MOGS
927	MAML2	MORF4L2
928	MAN1A2	MOSPD1
929	MAOA	MPEG1
930	MAP1LC3C	MPP1
931	MAP3K1	MPP7
932	MAP3K2	MPPED1
933	MAP3K6	MRAP2
934	MAP3K8	MRPL2
935	MAP4	MRPL36
936	MAP4K4	MRPL37
937	MAPK4	MRPL45
938	MAPKAPK2	MRPS12
939	MAPKAPK3	MRPS27
940	MAPRE1	MRPS30
941	MARCH3	MSC
942	MARCKSL1	MTCH1
943	MASP2	MTHFD1L
944	MAVS	MTMR12
945	MBNL3	MTMR4
946	MBP	MTMR6
947	MCC	MTMR7
948	MCCC2	MTUS2
949	MCF2L2	MTX2
950	MCL1	MUC12
951	MCM3AP-AS1	MUM1L1
952	MCM5	MYADM
953	MCM7	MYADML2
954	MCM8	MYH11
955	MDFI	MYL9
956	MDFIC	MYLK4
957	MDK	MYO15A
958	MED13	MYO5B
959	MEGF10	MZT1
960	MEGF11	NAA30
961	MEIS1	NACAD
962	MERTK	NAF1
963	METRN	NANS
964	METRNL	NAP1L2
965	METTL7A	NAP1L5
966	MEX3A	NAPA
967	MFAP3L	NAPB
968	MFGE8	NAPG
969	MGA	NAT6
970	MGAT4C	NBEA
971	MGC16275	NCALD
972	MGST1	NCDN
973	MICALL1	NCEH1
974	MID1	NCOA7
975	MID1IP1	NDEL1
976	MIER3	NDFIP1
977	MKLN1	NDFIP2
978	MKNK2	NDN
979	MLC1	NDRG3
980	MLKL	NDRG4
981	MLL	NDST3
982	MLL3	NDUFA10
983	MMP14	NDUFA4
984	MMP16	NDUFA9
985	MMP28	NDUFAB1
986	MNDA	NDUFAF4
987	MNS1	NDUFB6
988	MOBP	NDUFC2
989	MOV10	NDUFS2
990	MPHOSPH9	NDUFV1
991	MPP6	NDUFV2
992	MPST	NECAB1
993	MRO	NECAP1
994	MRPL42P5	NEFH
995	MRPL45P2	NEFL
996	MRVI1	NEGR1
997	MSI1	NELL1
998	MSI2	NELL2
999	MSL3P1	NETO1
1000	MSN	NETO2
1001	MST1P9	NEUROD6
1002	MSTN	NGEF
1003	MT1E	NHLRC1
1004	MT1F	NHP2L1
1005	MT1G	NICN1
1006	MT1L	NINJ2
1007	MT1M	NIP7
1008	MT1X	NIPSNAP1
1009	MT2A	NIT2
1010	MT3	NKAIN1
1011	MTA2	NKAIN2
1012	MTMR10	NKRF
1013	MTMR9LP	NLE1
1014	MTRNR2L1	NLK
1015	MTRNR2L2	NME1
1016	MTRNR2L6	NMNAT2
1017	MTRNR2L8	NNAT
1018	MTRNR2L9	NOMO2
1019	MTSS1L	NOV
1020	MTUS1	NOXA1
1021	MUC20	NPM3
1022	MUC6	NPTN
1023	MUTED	NPTX1
1024	MVP	NPTX2
1025	MXD4	NPTXR
1026	MXI1	NPY
1027	MYBPC1	NR4A1
1028	MYD88	NR4A2
1029	MYH14	NR4A3
1030	MYH3	NRBF2
1031	MYL3	NRBP1
1032	MYO10	NRG1
1033	MYO6	NRGN
1034	MYOM1	NRIP3
1035	MYRIP	NRN1
1036	MYT1	NRXN3
1037	N4BP2	NSF
1038	NACC2	NTN4
1039	NAIP	NTN5
1040	NANOS1	NTNG1
1041	NAPRT1	NTSR1
1042	NASP	NUAK1
1043	NBEAL1	NUDCD3
1044	NBPF10	NUDT11
1045	NBPF14	NUDT14
1046	NBPF9	NUDT15
1047	NCKAP5	NUDT18
1048	NCOA2	NUDT2
1049	NDRG1	NUDT4
1050	NDRG2	NUP85
1051	NEB	NXPH3
1052	NEBL	OAS1
1053	NEDD1	OAZ3
1054	NEDD4	OCA2
1055	NEK1	OCEL1
1056	NEK3	OCIAD1
1057	NEK5	OCIAD2
1058	NEK6	OCRL
1059	NEK7	ODZ3
1060	NEK8	ODZ4
1061	NEO1	OGDHL
1062	NF2	OGN
1063	NFATC1	OLA1
1064	NFATC4	OLFM1
1065	NFE2L2	OLFM3
1066	NFIA	OLFML2B
1067	NFKB2	OLFML3
1068	NFKBIZ	OLR1
1069	NHS	OPCML
1070	NHSL1	OPN3
1071	NID1	OPRK1
1072	NINL	OPRL1
1073	NIPBL	ORC5
1074	NKAIN3	OSBPL10
1075	NKAIN4	OSBPL3
1076	NKAPL	OSCP1
1077	NKTR	OSTF1
1078	NKX6-2	OSTM1
1079	NLRC5	OTOGL
1080	NLRP12	OTUB1
1081	NMB	OTUB2
1082	NMI	OXCT1
1083	NOSTRIN	OXCT2
1084	NOTCH1	OXR1
1085	NOTCH2	OXSM
1086	NOTCH2NL	P2RX5
1087	NPAS3	P2RY12
1088	NPFF	P2RY13
1089	NPHP1	PABPC1L2A
1090	NPL	PABPC1L2B
1091	NQO1	PAFAH1B1
1092	NR2E1	PAH
1093	NSRP1	PAK1
1094	NT5DC2	PAK7
1095	NT5E	PAM
1096	NTRK2	PAN3-AS1
1097	NTSR2	PANK1
1098	NUAK2	PANK4
1099	NUDT13	PARK2
1100	NUP37	PARM1
1101	NUPR1	PARS2
1102	NWD1	PART1
1103	NXN	PARVB
1104	NXT2	PCDH1
1105	NYNRIN	PCDH19
1106	OAF	PCDH20
1107	OAS3	PCDH8
1108	OFD1	PCDHAC2
1109	OGFRL1	PCMT1
1110	OLFM2	PCOLCE
1111	OLIG1	PCP4
1112	OLIG2	PCP4L1
1113	OMA1	PCSK1
1114	OPALIN	PCSK2
1115	OPHN1	PCYOX1L
1116	ORAI3	PDCD2L
1117	OSBPL11	PDE1A
1118	OSGIN1	PDE1B
1119	OSMR	PDE2A
1120	OTUD6A	PDIA5
1121	OTUD7B	PDK1
1122	OXTR	PDK3
1123	P2RX7	PDP1
1124	P2RY14	PEBP4
1125	P4HA1	PELI3
1126	PADI2	PENK
1127	PAIP2B	PEX11B
1128	PALLD	PFKP
1129	PAPLN	PFN2
1130	PAPPA2	PGAM1
1131	PAQR6	PGAM5
1132	PAQR8	PGAP1
1133	PAR5	PGBD5
1134	PARD3	PGK1
1135	PARD3B	PGM2L1
1136	PARP14	PGM5
1137	PARP4	PGRMC1
1138	PARP9	PHYHIP
1139	PAR-SN	PI4KA
1140	PATZ1	PICK1
1141	PAX6	PIGB
1142	PBX3	PIGL
1143	PBXIP1	PIGT
1144	PCDH15	PIH1D1
1145	PCDHB19P	PILRA
1146	PCDHB4	PIM2
1147	PCDHB9	PIN1
1148	PCDHGA11	PIP4K2C
1149	PCDHGA12	PITHD1
1150	PCDHGC3	PITPNB
1151	PCF11	PJA1
1152	PCK2	PJA2
1153	PCSK5	PKM2
1154	PCTP	PLBD2
1155	PDE4B	PLCH1
1156	PDE8A	PLCL2
1157	PDGFRA	PLCXD3
1158	PDGFRB	PLD3
1159	PDK4	PLEK
1160	PDLIM4	PLEKHB2
1161	PDLIM5	PLK2
1162	PDPN	PLK3
1163	PDZD8	PLN
1164	PEAR1	PNCK
1165	PELI2	PNMA1
1166	PEX11A	PNMA2
1167	PGAM2	PNMA3
1168	PGF	PNMA6C
1169	PGM3	PNMAL1
1170	PGM5P2	PNMAL2
1171	PHACTR4	PNMT
1172	PHF10	PNOC
1173	PHF19	POLR3K
1174	PHF21A	POMZP3
1175	PHF3	POP7
1176	PHF8	POPDC3
1177	PHGDH	PPEF1
1178	PHIP	PPIP5K1
1179	PHKA1	PPL
1180	PHLDB1	PPM1E
1181	PHLPP1	PPM1H
1182	PHYHD1	PPME1
1183	PI15	PPP1CA
1184	PIGA	PPP1R14C
1185	PIGR	PPP1R2
1186	PIH1D2	PPP2R5D
1187	PIK3C2A	PPP3CA
1188	PIK3CA	PPP3CB
1189	PIPOX	PPP3R1
1190	PIR	PPP4R4
1191	PIRT	PPP5C
1192	PITPNC1	PRDM10
1193	PKN3	PRDM8
1194	PKP4	PREP
1195	PLA2G16	PREPL
1196	PLA2G5	PRICKLE1
1197	PLAC9	PRKACA
1198	PLCB3	PRKACB
1199	PLCD1	PRKAG2
1200	PLCD4	PRKAR1B
1201	PLCG1	PRKAR2B
1202	PLD2	PRKCD
1203	PLEKHA7	PRKCDBP
1204	PLEKHB1	PRKCE
1205	PLEKHF1	PRKCG
1206	PLEKHF2	PRKCI
1207	PLEKHG1	PRMT8
1208	PLEKHG4B	PRPF19
1209	PLEKHH2	PRPH2
1210	PLEKHO2	PRPS1
1211	PLIN1	PRPS2
1212	PLIN2	PRR16
1213	PLIN3	PRRT1
1214	PLIN5	PRRT3
1215	PLK4	PRSS12
1216	PLOD2	PRSS23
1217	PLSCR1	PSEN2
1218	PLSCR4	PSMA1
1219	PLTP	PSMA6
1220	PLXNB1	PSMB5
1221	PLXNB2	PSMC6
1222	PLXNB3	PSMD13
1223	PMP2	PSMD8
1224	PMP22	PSMG1
1225	PNISR	PSMG3
1226	PNN	PSPC1
1227	PNP	PTDSS1
1228	PNPLA8	PTER
1229	POC1B	PTGER3
1230	POC5	PTGES
1231	POLA1	PTGES2
1232	POLD1	PTGIS
1233	POM121L10P	PTGS1
1234	POMT2	PTGS2
1235	PON2	PTPLA
1236	POU2AF1	PTPN3
1237	POU2F1	PTPN5
1238	POU3F2	PTPRK
1239	PPAP2B	PTPRN
1240	PPAPDC1A	PTPRN2
1241	PPARA	PTPRO
1242	PPFIA1	PTPRR
1243	PPIEL	PTPRT
1244	PPIG	PVRL1
1245	PPIL4	PYCARD
1246	PPIL6	QPCT
1247	PPP1R13L	QSOX1
1248	PPP1R1B	RAB11FIP5
1249	PPP1R2P1	RAB12
1250	PPP1R3B	RAB15
1251	PPP1R3C	RAB33A
1252	PPP1R3D	RAB35
1253	PPP1R3G	RAB37
1254	PPP4R2	RAB39B
1255	PRDM16	RAB3A
1256	PREX1	RAB3C
1257	PREX2	RAB40C
1258	PRIC285	RAB6B
1259	PRIM2	RAB9B
1260	PRINS	RABGGTA
1261	PRKD1	RABIF
1262	PRKD2	RAD1
1263	PRKD3	RAD18
1264	PRKX	RAE1
1265	PRODH	RALYL
1266	PROX1	RAMP3
1267	PRPF38A	RAN
1268	PRPF38B	RANGAP1
1269	PRR5L	RAP1GAP
1270	PRRX1	RAP1GAP2
1271	PRSS35	RAP1GDS1
1272	PRX	RAPGEF5
1273	PSAT1	RAPH1
1274	PSKH1	RARB
1275	PSTPIP2	RASAL1
1276	PTAR1	RASGEF1B
1277	PTCH1	RASGRF1
1278	PTGR2	RASGRF2
1279	PTH1R	RASGRP1
1280	PTK6	RASGRP2
1281	PTN	RASL11A
1282	PTPN12	RASL11B
1283	PTPN13	RASSF5
1284	PTPN21	RBFOX1
1285	PTPRC	RBM20
1286	PTPRZ1	RBM24
1287	PTTG1IP	RBM3
1288	PVRL2	RBP4
1289	PYGL	RCAN2
1290	PYGM	RCN2
1291	PYROXD2	RDH12
1292	QKI	RDH13
1293	QSER1	RDH14
1294	RAB13	REEP1
1295	RAB20	REEP5
1296	RAB27A	RELL2
1297	RAB30	RELN
1298	RAB31	REPS2
1299	RAI14	RERGL
1300	RANBP3L	RET
1301	RAPGEF3	RFC2
1302	RAPGEF4	RFC3
1303	RARG	RFC5
1304	RARRES2	RFK
1305	RARRES3	RFPL1-AS1
1306	RASSF2	RFPL2
1307	RASSF8	RFTN1
1308	RAVER2	RGMB
1309	RBBP6	RGS1
1310	RBBP8	RGS2
1311	RBCK1	RGS4
1312	RBKS	RGS6
1313	RBL1	RGS7
1314	RBM15	RGS7BP
1315	RBM28	RHBDD2
1316	RBM38	RHEBL1
1317	RBM41	RHOBTB1
1318	RBMS2	RIIAD1
1319	RBMS3	RIMBP2
1320	RDH10	RIMKLA
1321	RDX	RIMS3
1322	REL	RIPPLY2
1323	RELL1	RMND1
1324	RERG	RNASEH2B
1325	REV3L	RND1
1326	REXO1L1	RNF11
1327	REXO2	RNF112
1328	RFTN2	RNF128
1329	RFX2	RNF14
1330	RFX4	RNF145
1331	RFXANK	RNF165
1332	RGMA	RNF175
1333	RGR	RNF187
1334	RGS20	RNF19B
1335	RGS9	RNF26
1336	RHBDD1	RNF41
1337	RHBDF1	RNF8
1338	RHBDL2	RNLS
1339	RHD	RNMTL1
1340	RHOBTB3	ROBO2
1341	RHOC	RPGRIP1L
1342	RHOJ	RPH3A
1343	RHOQ	RPL39L
1344	RHOU	RPRML
1345	RHPN2	RPS6KA1
1346	RIF1	RPS6KL1
1347	RIN2	RRAGA
1348	RIN3	RRP1
1349	RIT1	RRP9
1350	RN5-8S1	RSAD2
1351	RNASEL	RSPH4A
1352	RNF135	RSPO2
1353	RNF182	RTBDN
1354	RNF212	RTN1
1355	RNF213	RTN3
1356	RNF43	RTN4
1357	RNPC3	RTN4R
1358	RNPEPL1	RTN4RL1
1359	ROBO1	RUSC1
1360	ROBO3	RWDD2A
1361	ROCK1	RXFP1
1362	ROM1	SAE1
1363	RORA	SAMD12
1364	RORB	SARS2
1365	RP2	SASH3
1366	RPGR	SATB2
1367	RPL13P5	SCAI
1368	RPL18A	SCAMP1
1369	RPL19P12	SCAMP5
1370	RPL21	SCAND3
1371	RPL28	SCG2
1372	RPL37	SCG5
1373	RPLP0P2	SCN1A
1374	RPS15AP10	SCN1B
1375	RPS18	SCN2B
1376	RPS19	SCN3B
1377	RPS26	SCN4B
1378	RPS27	SCN8A
1379	RPS6	SCOC
1380	RRBP1	SCPEP1
1381	RREB1	SCRT2
1382	RXRA	SDHAF1
1383	RYR1	SDHAP3
1384	RYR3	SEC14L5
1385	S100A1	SEC16B
1386	S100A13	SEC22A
1387	S100A16	SEC23A
1388	S100B	SEC24D
1389	S1PR1	SEC61A2
1390	S1PR3	SEH1L
1391	SAFB2	SELPLG
1392	SALL1	SEMA3C
1393	SALL2	SEMA3E
1394	SALL3	SEMA4F
1395	SAMD4A	SEMA7A
1396	SAMD4B	SERAC1
1397	SAMD9L	SERINC3
1398	SASH1	SERPINF1
1399	SASS6	SERPINI1
1400	SBF2	SERTAD4
1401	SBNO2	SETD4
1402	SCAF11	SEZ6
1403	SCAMP2	SEZ6L2
1404	SCAND2	SF3B5
1405	SCARA3	SFRP2
1406	SCD	SGK223
1407	SCLT1	SGPP1
1408	SCN11A	SGPP2
1409	SCN9A	SH2D5
1410	SCRG1	SH3BGRL2
1411	SCRIB	SH3BP1
1412	SCUBE3	SH3D21
1413	SDC2	SH3GL2
1414	SDC4	SIDT1
1415	SDF2L1	SIGLEC10
1416	SDHAP2	SIK1
1417	SDS	SKAP2
1418	SDSL	SLA
1419	SEC14L1	SLC10A4
1420	SELENBP1	SLC12A5
1421	SELL	SLC16A14
1422	SEMA3D	SLC17A6
1423	SEMA4B	SLC17A7
1424	SENP7	SLC17A9
1425	SEPP1	SLC1A1
1426	SEPT10	SLC1A6
1427	SEPT2	SLC22A17
1428	SEPT4	SLC22A18
1429	SERINC5	SLC24A2
1430	SERP1	SLC25A11
1431	SERPINB6	SLC25A12
1432	SERPINE2	SLC25A14
1433	SERPINH1	SLC25A16
1434	SESN2	SLC25A17
1435	SESN3	SLC25A26
1436	SFTA1P	SLC25A27
1437	SFXN5	SLC25A3
1438	SGK3	SLC25A32
1439	SGOL2	SLC25A4
1440	SGPL1	SLC25A40
1441	SH3BP2	SLC25A44
1442	SH3BP4	SLC27A2
1443	SH3PXD2B	SLC27A4
1444	SH3TC1	SLC29A1
1445	SH3TC2	SLC2A13
1446	SHANK1	SLC2A3
1447	SHC1	SLC2A6
1448	SHISA6	SLC30A3
1449	SIRT4	SLC30A9
1450	SIX5	SLC32A1
1451	SKA1	SLC35A2
1452	SKP2	SLC35F3
1453	SLC11A1	SLC36A1
1454	SLC12A7	SLC38A1
1455	SLC13A5	SLC39A10
1456	SLC14A1	SLC39A3
1457	SLC15A2	SLC41A2
1458	SLC16A1	SLC45A1
1459	SLC16A3	SLC4A10
1460	SLC16A9	SLC4A8
1461	SLC1A2	SLC6A15
1462	SLC1A3	SLC6A17
1463	SLC22A3	SLC6A7
1464	SLC22A4	SLC7A14
1465	SLC25A18	SLC7A4
1466	SLC25A20	SLC7A8
1467	SLC25A34	SLC8A2
1468	SLC25A41	SLC9A1
1469	SLC25A48	SLC9A6
1470	SLC26A2	SLC9A7P1
1471	SLC28A2	SLCO2A1
1472	SLC2A10	SLIT1
1473	SLC2A4RG	SLIT2
1474	SLC30A10	SLIT3
1475	SLC35A3	SLITRK1
1476	SLC35D2	SLITRK5
1477	SLC38A3	SLN
1478	SLC39A1	SMAP2
1479	SLC39A12	SMPD3
1480	SLC41A1	SMYD2
1481	SLC43A3	SMYD3
1482	SLC44A2	SNAP25
1483	SLC44A3	SNAP91
1484	SLC4A11	SNCA
1485	SLC4A4	SNRPB
1486	SLC4A5	SNRPN
1487	SLC6A11	SNURF
1488	SLC6A12	SNX10
1489	SLC7A10	SNX17
1490	SLC7A11	SNX25
1491	SLC7A2	SOCS2
1492	SLC7A5P2	SORBS2
1493	SLC7A6OS	SORCS1
1494	SLC9A3R1	SOSTDC1
1495	SLC9A9	SPA17
1496	SLCO1A2	SPATA2L
1497	SLCO1C1	SPCS1
1498	SLCO4A1	SPCS3
1499	SLFN13	SPEF1
1500	SLFN5	SPHKAP
1501	SLITRK2	SPINT2
1502	SLMO2	SPON2
1503	SMA4	SPRN
1504	SMAD5	SPRYD3
1505	SMAD6	SPTSSB
1506	SMARCA5	SQLE
1507	SMARCC1	SRD5A1
1508	SMARCD2	SRD5A3
1509	SMC1A	SRPR
1510	SMC3	SST
1511	SMC4	SSTR1
1512	SMC5	SSTR2
1513	SMC6	ST6GALNAC5
1514	SMO	ST8SIA3
1515	SMOC1	ST8SIA4
1516	SMOX	STAMBPL1
1517	SMTN	STAR
1518	SMURF2	STARD5
1519	SNAP23	STAT4
1520	SNHG1	STK16
1521	SNHG12	STK32C
1522	SNHG6	STK39
1523	SNTA1	STMN1
1524	SNTB1	STMN2
1525	SNX33	STMN4
1526	SOAT1	STOML1
1527	SORBS1	STRC
1528	SORBS3	STS
1529	SOS2	STX1A
1530	SOX10	STXBP1
1531	SOX2	STXBP5
1532	SOX21	STXBP5L
1533	SOX5	SUB1
1534	SOX6	SUCLA2
1535	SOX8	SULF1
1536	SOX9	SULT1A1
1537	SP1	SULT4A1
1538	SP110	SUMO3
1539	SP140	SUSD1
1540	SPAG9	SUSD4
1541	SPATA13	SV2B
1542	SPATA6	SVOP
1543	SPDYA	SYN1
1544	SPDYE3	SYN2
1545	SPG20	SYN3
1546	SPON1	SYNDIG1
1547	SPR	SYNGR1
1548	SPSB2	SYNGR3
1549	SQRDL	SYNJ1
1550	SREK1	SYNPO2
1551	SRGAP1	SYNPR
1552	SRSF11	SYP
1553	SSFA2	SYT1
1554	SSPN	SYT11
1555	ST18	SYT12
1556	ST5	SYT13
1557	STAC3	SYT2
1558	STAG1	SYT4
1559	STAG2	SYT5
1560	STARD8	SYT6
1561	STK10	SYT7
1562	STK17B	TAC1
1563	STK3	TACR1
1564	STK33	TADA1
1565	STK38	TAGLN
1566	STOM	TAGLN3
1567	STON1	TARBP1
1568	STON2	TASP1
1569	STOX1	TBC1D25
1570	STXBP4	TBC1D9
1571	STYX	TBCC
1572	STYXL1	TBR1
1573	SUCLG2	TC2N
1574	SYCP2	TCEAL7
1575	SYNC	TCEANC
1576	SYNM	TESC
1577	SYNPO2L	TET3
1578	SYTL4	TGFBI
1579	TAF1D	THOC3
1580	TAF3	THOC5
1581	TANC1	THOC6
1582	TAOK1	THY1
1583	TAP1	TIAM2
1584	TAPBPL	TIMM17A
1585	TAX1BP3	TIPRL
1586	TBC1D16	TM2D3
1587	TBL1X	TM6SF1
1588	TBX3	TM9SF2
1589	TBXA2R	TMED3
1590	TCAP	TMEFF1
1591	TCEA1	TMEFF2
1592	TCF12	TMEM109
1593	TCF7L1	TMEM110
1594	TCF7L2	TMEM121
1595	TCFL5	TMEM130
1596	TCP11L2	TMEM132D
1597	TCTN1	TMEM14A
1598	TDRG1	TMEM151A
1599	TEAD1	TMEM155
1600	TEAD2	TMEM159
1601	TEAD3	TMEM160
1602	TENC1	TMEM163
1603	TEP1	TMEM169
1604	TET1	TMEM17
1605	TET2	TMEM177
1606	TEX9	TMEM196
1607	TFEB	TMEM35
1608	TGFA	TMEM38A
1609	TGFB2	TMEM48
1610	TGFB3	TMEM55B
1611	TGFBR3	TMEM59L
1612	TGIF1	TMEM62
1613	TGIF2	TMEM63B
1614	THAP9	TMEM63C
1615	THBS4	TMEM64
1616	THNSL2	TMEM65
1617	THOC2	TMEM70
1618	THSD1	TMEM74
1619	TIMP1	TMEM86A
1620	TIMP3	TMSL3
1621	TIMP4	TMTC1
1622	TIPARP	TNFRSF21
1623	TJP1	TNFSF10
1624	TJP2	TOLLIP
1625	TLCD1	TOMM20
1626	TLCD2	TOMM70A
1627	TLR2	TOR1A
1628	TLR4	TPBG
1629	TMBIM1	TPI1
1630	TMCO4	TPM1
1631	TMEM100	TPRG1L
1632	TMEM104	TPX2
1633	TMEM123	TRAM1L1
1634	TMEM133	TRAPPC4
1635	TMEM150A	TRAPPC6B
1636	TMEM176A	TREM2
1637	TMEM176B	TRHDE
1638	TMEM212	TRIM17
1639	TMEM218	TRIM3
1640	TMEM220	TRIM32
1641	TMEM39A	TRIM36
1642	TMEM47	TRIM37
1643	TMEM98	TRIM54
1644	TMEM99	TRMT12
1645	TMPRSS5	TRPC6
1646	TMTC2	TRPM2
1647	TNFAIP3	TRUB1
1648	TNFRSF10D	TSNAX
1649	TNFRSF1A	TSPAN13
1650	TNFRSF6B	TSPAN2
1651	TNFSF13	TSPYL1
1652	TNIK	TSPYL4
1653	TNIP2	TSSC1
1654	TNR	TSTA3
1655	TNS3	TTC19
1656	TNXB	TTC39A
1657	TOB2	TTC9
1658	TOX3	TTC9B
1659	TP53	TTC9C
1660	TP53BP2	TUBA1A
1661	TP53I3	TUBA1B
1662	TP53INP1	TUBA4A
1663	TP53INP2	TUBA8
1664	TP53TG1	TUBB
1665	TPCN1	TUBB2A
1666	TPD52L1	TUBB3
1667	TPP1	TUBBP5
1668	TPTE2P2	TUBG1
1669	TRAF3IP2	TUBGCP5
1670	TRAF3IP2-AS1	TUSC3
1671	TRAF4	TWF2
1672	TRIL	UAP1
1673	TRIM16L	UBASH3B
1674	TRIM21	UBE2E2
1675	TRIM25	UBE2O
1676	TRIM47	UBE2QL1
1677	TRIM5	UBE2T
1678	TRIM56	UBE2V2
1679	TRIM7	UBL4A
1680	TRIP11	UBL7
1681	TRIP4	UBQLN1
1682	TRIP6	UBR3
1683	TROVE2	UCHL1
1684	TRPM3	UCK2
1685	TRPS1	ULK4
1686	TRPV1	UNC13A
1687	TSHZ1	UNC5A
1688	TSIX	UNC5D
1689	TSPAN11	UQCC
1690	TSPAN12	UQCRFS1
1691	TSPAN6	USP43
1692	TTC18	USP5
1693	TTC38	UTP18
1694	TTLL4	VAMP1
1695	TTPA	VAMP2
1696	TTYH2	VAT1L
1697	TUBB2B	VAX1
1698	TUBB6	VDAC1
1699	TULP3	VGF
1700	TUT1	VILL
1701	TXNIP	VIPR1
1702	UACA	VIT
1703	UBE2Q2P1	VKORC1L1
1704	UBXN2A	VMP1
1705	UCKL1-AS1	VPS26B
1706	UCN	VPS33A
1707	UEVLD	VPS35
1708	UG0898H09	VRK1
1709	UNC13C	VSIG4
1710	UNC13D	VSNL1
1711	UNC93B1	VSTM2A
1712	UNG	VSTM2L
1713	UPF3B	VWC2
1714	USP24	VWCE
1715	USP3	WARS
1716	USP38	WASF1
1717	USP40	WBSCR17
1718	USP49	WDR16
1719	USP54	WDR18
1720	USP6	WDR25
1721	VAMP3	WDR46
1722	VAMP5	WDR47
1723	VANGL2	WDR61
1724	VAV3	WDR69
1725	VCAN	WDR7
1726	VEGFA	WDR86
1727	VEZF1	WNT10A
1728	VRK2	WNT10B
1729	VSIG1	WNT2
1730	VSIG10	WRAP53
1731	WASF2	WSCD2
1732	WASH3P	WTH3DI
1733	WBP5	XK
1734	WDFY2	YARS
1735	WIF1	YIPF5
1736	WIPF1	YPEL4
1737	WIPI1	YWHAB
1738	WIZ	YWHAG
1739	WLS	YWHAH
1740	WNK1	YWHAZ
1741	WNT7B	ZBTB22
1742	WSCD1	ZC3H10
1743	WWC3	ZCCHC12
1744	WWTR1	ZDHHC23
1745	XAF1	ZFP64
1746	XKR9	ZFYVE27
1747	XPNPEP3	ZMAT4
1748	XRCC3	ZNF184
1749	XYLB	ZNF235
1750	YAP1	ZNF25
1751	YES1	ZNF26
1752	ZBED6	ZNF329
1753	ZBTB10	ZNF365
1754	ZBTB12	ZNF385B
1755	ZBTB16	ZNF418
1756	ZBTB20	ZNF454
1757	ZC3H12C	ZNF48
1758	ZC3H13	ZNF488
1759	ZC3H8	ZNF593
1760	ZC3HAV1	ZNF642
1761	ZCCHC11	ZNF689
1762	ZCCHC24	ZNF702P
1763	ZCCHC6	ZNF815
1764	ZCWPW2	ZNF831
1765	ZDHHC11	ZNF833P
1766	ZDHHC2	ZNHIT2
1767	ZEB1	ZSCAN1
1768	ZEB2	ZWILCH
1769	ZFC3H1
1770	ZFHX4
1771	ZFP2
1772	ZFP36
1773	ZFP36L1
1774	ZFP36L2
1775	ZFP37
1776	ZFYVE21
1777	ZGLP1
1778	ZHX2
1779	ZHX3
1780	ZIC1
1781	ZIC2
1782	ZIC4
1783	ZIC5
1784	ZMAT1
1785	ZMYND12
1786	ZNF107
1787	ZNF114
1788	ZNF117
1789	ZNF160
1790	ZNF17
1791	ZNF181
1792	ZNF20
1793	ZNF200
1794	ZNF208
1795	ZNF217
1796	ZNF22
1797	ZNF24
1798	ZNF268
1799	ZNF274
1800	ZNF28
1801	ZNF292
1802	ZNF300
1803	ZNF302
1804	ZNF326
1805	ZNF334
1806	ZNF37A
1807	ZNF383
1808	ZNF397
1809	ZNF420
1810	ZNF423
1811	ZNF43
1812	ZNF432
1813	ZNF438
1814	ZNF462
1815	ZNF468
1816	ZNF471
1817	ZNF480
1818	ZNF483
1819	ZNF492
1820	ZNF516
1821	ZNF518A
1822	ZNF521
1823	ZNF525
1824	ZNF532
1825	ZNF534
1826	ZNF543
1827	ZNF548
1828	ZNF552
1829	ZNF556
1830	ZNF577
1831	ZNF578
1832	ZNF594
1833	ZNF599
1834	ZNF608
1835	ZNF616
1836	ZNF618
1837	ZNF619
1838	ZNF620
1839	ZNF621
1840	ZNF624
1841	ZNF652
1842	ZNF654
1843	ZNF662
1844	ZNF664
1845	ZNF665
1846	ZNF680
1847	ZNF69
1848	ZNF701
1849	ZNF709
1850	ZNF710
1851	ZNF761
1852	ZNF765
1853	ZNF766
1854	ZNF775
1855	ZNF788
1856	ZNF790
1857	ZNF799
1858	ZNF81
1859	ZNF823
1860	ZNF83
1861	ZNF841
1862	ZNF844
1863	ZNF846
1864	ZNF85
1865	ZNF850
1866	ZNF879
1867	ZNF880
1868	ZNRD1-AS1
1869	ZNRF3
1870	ZRSR2
1871	ZSWIM6

## Sheet: cmpExprsBP.NOR.9
	up	down
1	A2LD1	A4GALT
2	ADAMTS9	AATK
3	ADORA3	ABCA2
4	ALG11	ABCA8
5	ALS2CR12	ABCB9
6	ANGPTL4	ABCC8
7	APOBEC3G	ABCG4
8	APOC1	ABHD16B
9	ARL6	ABHD4
10	ASPM	ABL1
11	ATG10	ABTB2
12	ATP13A4	ACAD10
13	ATP5E	ACADL
14	ATP8B5P	ACAP3
15	AVEN	ACD
16	BCL6B	ACE
17	BCMO1	ACHE
18	BCYRN1	ACO2
19	BTBD17	ACOX3
20	C1QTNF3	ACRC
21	C3AR1	ACSF3
22	CAPS2	ACSM5
23	CARD16	ACSS2
24	CBWD1	ACTA2
25	CCDC102A	ACTC1
26	CCDC138	ACTN4
27	CCDC144A	ACY1
28	CCDC144C	ADAM11
29	CCDC7	ADAM15
30	CCDC75	ADAM33
31	CCNT1	ADAMTS10
32	CCR1	ADAMTS17
33	CDKL5	ADAMTS4
34	CDR1	ADAMTS7
35	CEBPZ	ADAMTSL2
36	CEP97	ADAMTSL5
37	CFI	ADARB2
38	CHORDC1	ADC
39	CHST14	ADCY3
40	COL21A1	ADCY4
41	COX17	ADCY5
42	COX7A1	ADCY6
43	CPNE8	ADORA1
44	CRB1	ADRA1D
45	CRISPLD1	ADRBK1
46	CTNNAL1	AFG3L1P
47	CTXN2	AGAP11
48	CTXN3	AGAP2
49	CYB5R4	AGAP3
50	CYP11A1	AGAP5
51	DACH2	AGAP6
52	DCDC2	AGBL4
53	DDIT4L	AGER
54	DIAPH2	AGRN
55	DIO2	AGXT2L2
56	DNAJB14	AHRR
57	DNAJC25-GNG10	AIF1L
58	DRAM1	AIMP2
59	DSCC1	AKAP17A
60	DUXA	AKT1S1
61	EFCAB1	AKT2
62	EHF	ALDH8A1
63	ERAP2	ALG12
64	FABP7	ALG3
65	FAM162B	ALKBH6
66	FAM181A	ALPK3
67	FAM190A	ALS2CL
68	FBXO5	AMOTL2
69	FBXO8	AMPD3
70	FCAR	ANAPC2
71	FCGR3A	ANGPTL2
72	FER	ANKMY1
73	FGF2	ANKRD13B
74	FHL5	ANKRD24
75	FLJ41200	ANKRD52
76	FLJ46906	ANKRD9
77	FMO2	ANKS6
78	FRA10AC1	ANO1
79	FREM2	AOC3
80	FSD1L	AP1B1
81	FSTL5	AP1G2
82	GLRA3	AP1M1
83	GMFG	AP2A1
84	GMNN	AP2A2
85	GNG10	APBA1
86	GPATCH2	APBA2
87	GPR26	APC2
88	GPR65	APLF
89	GTPBP10	APLP1
90	GUCY1A2	APOBEC3C
91	GYG2	APOBEC3F
92	HAPLN1	APOD
93	HBB	APOL3
94	HERC5	ARAP3
95	HFM1	ARC
96	HIGD1B	ARFGAP1
97	HNF1A-AS1	ARFGAP2
98	HSPB3	ARHGAP1
99	IKZF2	ARHGAP22
100	IL33	ARHGAP23
101	ITGA4	ARHGDIA
102	KBTBD8	ARHGEF1
103	KCNS3	ARHGEF11
104	KCTD14	ARHGEF18
105	KCTD16	ARHGEF37
106	KLHL13	ARRDC1
107	KLK5	ARSA
108	KLRC3	ARSG
109	KPNA5	ARVCF
110	KRR1	ASCC2
111	LIN7A	ASMTL
112	LMBRD2	ASPA
113	LMNB1	ASPRV1
114	LOC100270804	ASPSCR1
115	LOC148189	ATF6B
116	LOC158572	ATF7IP
117	LOC283788	ATG2A
118	LOC285954	ATG4B
119	LOC644961	ATG4D
120	LOC728024	ATG9A
121	LOC79015	ATG9B
122	LPAR4	ATN1
123	LRIF1	ATP10B
124	MAB21L3	ATP11A
125	MAGOHB	ATP13A1
126	MAN1A2	ATP13A2
127	MAP3K2	ATP1A3
128	MED30	ATP6AP1
129	MMP16	ATP6V0A1
130	MPP6	ATP6V0C
131	MRPL33	ATP6V0D1
132	MT1E	ATP6V0E2
133	MT1F	ATP8B2
134	MT1G	ATPAF2
135	MT1L	ATXN2
136	MT1M	ATXN2L
137	MT1X	AVIL
138	MTFP1	AZGP1
139	MTHFS	AZI1
140	MTRNR2L2	B3GNT4
141	MTRNR2L9	B3GNT9
142	MYEOV2	B3GNTL1
143	MYSM1	B4GALNT1
144	NANP	B4GALT3
145	NBEAL1	B4GALT7
146	NDUFB1	BACE1
147	NDUFB3	BAG6
148	NKAIN3	BAHCC1
149	NMI	BAI1
150	NSMCE2	BAIAP2
151	NXT2	BAIAP2L2
152	ONECUT2	BAIAP3
153	OXTR	BAMBI
154	P2RY12	BBS5
155	P2RY14	BCAM
156	PARD3B	BCAR1
157	PFDN5	BCKDK
158	PI15	BCL7A
159	PLAC8	BEAN1
160	PLBD1	BEGAIN
161	PLN	BEST1
162	PLSCR1	BGLAP
163	PPP4R2	BGN
164	PROS1	BIN1
165	PTPLAD2	BMP2K
166	RAB3C	BOK
167	RDH10	BRF1
168	RFX4	BRPF1
169	RNASEH2B	BRSK1
170	RNF180	BRSK2
171	RNPC3	BSPRY
172	RPL31	BTBD2
173	RPL34	BTN2A2
174	RPL37A	BTN3A1
175	RPL39	BTN3A2
176	RPS12	BZRAP1
177	RPS20	C1QC
178	RPS21	C1QL1
179	RPS27A	C1QTNF1
180	RPS27L	C1QTNF4
181	RPS29	C2CD2L
182	RUNX1	CA14
183	S100A6	CA7
184	SEC61G	CABIN1
185	SERHL2	CABP1
186	SIRT4	CACNA1G
187	SKIL	CACNA2D2
188	SLC16A9	CACNB1
189	SLC35F2	CACNG2
190	SLC5A3	CACNG7
191	SNHG5	CAD
192	SNRPE	CADM3
193	SPDYA	CALM3
194	SPN	CALY
195	SPPL2A	CAMK1G
196	STAP2	CAMK2B
197	STC2	CAMTA2
198	SYCP2	CAPN1
199	SYT10	CAPN3
200	TAF1D	CAPNS1
201	TAF7L	CARD6
202	TAOK1	CARM1
203	TC2N	CARNS1
204	THBD	CASKIN1
205	TIGD2	CATSPER2
206	TLR10	CBX4
207	TLR2	CC2D1A
208	TMEM232	CCDC101
209	TOMM7	CCDC106
210	TSPAN12	CCDC130
211	TTC39B	CCDC157
212	TTPA	CCDC24
213	UCKL1-AS1	CCDC61
214	UGCG	CCDC64
215	UTP15	CCDC86
216	VSIG1	CCDC92
217	WDR89	CCDC94
218	YIPF6	CCDC96
219	ZBED6	CCHCR1
220	ZIC5	CD22
221	ZNF117	CD248
222	ZNF141	CD276
223	ZNF267	CD34
224	ZNF432	CD74
225	ZNF483	CD82
226	ZNF525	CD97
227	ZNF583	CD99
228	ZNF677	CDAN1
229	ZNF702P	CDC42EP1
230	ZNF92	CDC42EP2
231		CDCA7L
232		CDH20
233		CDH22
234		CDH24
235		CDH4
236		CDK10
237		CDK11B
238		CDK18
239		CDK2AP2
240		CDK3
241		CDK5R2
242		CDKN1C
243		CDON
244		CDR2L
245		CECR1
246		CECR7
247		CELF3
248		CELSR2
249		CEND1
250		CENPT
251		CEP164
252		CEP85
253		CERCAM
254		CERS2
255		CES4A
256		CFD
257		CGN
258		CHADL
259		CHAF1A
260		CHEK1
261		CHERP
262		CHGA
263		CHPF2
264		CHRM1
265		CHRNA4
266		CHRNB2
267		CHST1
268		CHST3
269		CHST5
270		CHTF18
271		CIC
272		CITED2
273		CIZ1
274		CKMT2
275		CLCN6
276		CLCN7
277		CLDN1
278		CLDN11
279		CLEC11A
280		CLEC16A
281		CLEC2L
282		CLIP2
283		CLIP3
284		CLK2
285		CLK3
286		CLN6
287		CLPB
288		CLPTM1
289		CLSTN1
290		CLSTN3
291		CLTCL1
292		CMIP
293		CMTM5
294		CMTM7
295		CNDP1
296		CNIH2
297		CNKSR3
298		CNN2
299		CNOT3
300		CNP
301		CNTFR
302		CNTN2
303		CNTNAP1
304		COG8
305		COL11A2
306		COL15A1
307		COL16A1
308		COL18A1
309		COL1A2
310		COL4A5
311		COL6A1
312		COL6A2
313		COL7A1
314		COL9A2
315		COL9A3
316		COLQ
317		COMMD4
318		COPS7B
319		CORIN
320		CORO1B
321		CORO2B
322		CORO6
323		CORO7
324		COX6B2
325		CPLX1
326		CPLX2
327		CPNE1
328		CPNE2
329		CPNE5
330		CPNE6
331		CPNE7
332		CPNE9
333		CPS1
334		CPSF1
335		CRABP1
336		CRABP2
337		CRAT
338		CREB5
339		CRELD2
340		CRHBP
341		CRIPAK
342		CROCC
343		CRTAC1
344		CRTC2
345		CRTC3
346		CRYAB
347		CSAD
348		CSDC2
349		CSF3R
350		CSK
351		CSNK1D
352		CSNK1E
353		CTGF
354		CTNS
355		CTSA
356		CTSD
357		CTTN
358		CTXN1
359		CUEDC1
360		CX3CL1
361		CXCL12
362		CXXC1
363		CYB5R2
364		CYB5R3
365		CYGB
366		CYP26B1
367		CYP27A1
368		CYP46A1
369		CYTH2
370		D2HGDH
371		DAAM2
372		DAK
373		DAPK3
374		DBF4B
375		DBN1
376		DBNDD2
377		DCAF15
378		DCAKD
379		DCPS
380		DCTN1
381		DDO
382		DDX11
383		DDX51
384		DDX56
385		DENND1C
386		DEPDC5
387		DFNB31
388		DGAT2
389		DGCR14
390		DGCR9
391		DGKQ
392		DGKZ
393		DHRS1
394		DHX30
395		DHX34
396		DHX35
397		DIS3L2
398		DLG4
399		DLGAP4
400		DMAP1
401		DMPK
402		DMWD
403		DNAH17
404		DNAH9
405		DNAI1
406		DNAJC30
407		DNAJC4
408		DNAJC5
409		DNAJC5G
410		DNASE1
411		DND1
412		DNHD1
413		DNM1
414		DNM1P41
415		DNM2
416		DNMBP
417		DOCK1
418		DOCK5
419		DOCK6
420		DOHH
421		DOM3Z
422		DPF1
423		DPF2
424		DPF3
425		DPH1
426		DPYSL4
427		DPYSL5
428		DSCAML1
429		DTNB
430		DUS1L
431		DUS2L
432		DUS3L
433		DUSP10
434		DUSP8
435		DYRK1B
436		DYSF
437		E2F4
438		EBF4
439		ECM1
440		EDC4
441		EEF1A2
442		EEFSEC
443		EFCAB6
444		EFHD1
445		EFHD2
446		EFNA3
447		EFNB1
448		EFS
449		EGR1
450		EGR4
451		EHD1
452		EHD2
453		EHMT2
454		EIF3C
455		ELAVL3
456		ELL
457		ELMO1
458		ELMO3
459		ELN
460		ELOVL1
461		EMID2
462		EML2
463		ENDOV
464		ENG
465		ENGASE
466		ENOSF1
467		ENPP2
468		ENPP6
469		ENTPD6
470		EPB49
471		EPHB6
472		EPHX1
473		EPN1
474		EPS15L1
475		EPS8L2
476		ERBB3
477		ERCC2
478		ERGIC1
479		ESAM
480		EVI5L
481		EXD3
482		EXTL1
483		F12
484		F13A1
485		FADS3
486		FAIM2
487		FAM100A
488		FAM102A
489		FAM109A
490		FAM113B
491		FAM116B
492		FAM123B
493		FAM123C
494		FAM124A
495		FAM125B
496		FAM127A
497		FAM153A
498		FAM155B
499		FAM160B2
500		FAM168A
501		FAM171A2
502		FAM174B
503		FAM189A1
504		FAM189B
505		FAM193B
506		FAM22D
507		FAM53B
508		FAM57B
509		FAM63A
510		FAM65A
511		FAM78A
512		FAM83H
513		FARP2
514		FASN
515		FBF1
516		FBLN7
517		FBRS
518		FBXL19
519		FBXL19-AS1
520		FBXL6
521		FBXO10
522		FBXO15
523		FBXO18
524		FBXO46
525		FCHSD1
526		FER1L4
527		FEZF2
528		FGF17
529		FGF18
530		FGR
531		FHIT
532		FHL3
533		FIBP
534		FIGNL2
535		FKBP9
536		FKRP
537		FLII
538		FLJ13197
539		FLJ20021
540		FLJ22184
541		FLJ23867
542		FLJ27354
543		FLJ30838
544		FLJ32063
545		FLJ37453
546		FLJ40852
547		FLJ43681
548		FLNA
549		FLNB
550		FMNL1
551		FN3K
552		FNBP1
553		FOLH1
554		FOS
555		FOSB
556		FOXM1
557		FOXP4
558		FREM1
559		FRMD4B
560		FRMD5
561		FRMD8
562		FRMPD1
563		FRS3
564		FSCN1
565		FSD1
566		FURIN
567		FUZ
568		FXYD5
569		FXYD6
570		FXYD7
571		FZR1
572		G6PC3
573		G6PD
574		GAA
575		GAB2
576		GABRA3
577		GABRD
578		GAK
579		GAL3ST4
580		GALNS
581		GALT
582		GAMT
583		GANC
584		GARNL3
585		GAS6
586		GAS8
587		GATA2
588		GBF1
589		GDI1
590		GFRA2
591		GGA1
592		GGT5
593		GIGYF1
594		GJC2
595		GLDN
596		GLI4
597		GLIS2
598		GLT25D2
599		GLTPD1
600		GLTSCR1
601		GMEB1
602		GMEB2
603		GMPPA
604		GNG7
605		GOLGA7B
606		GPAA1
607		GPC1
608		GPD1
609		GPER
610		GPIHBP1
611		GPR123
612		GPR124
613		GPR137
614		GPR3
615		GPR37
616		GPR37L1
617		GPR75
618		GPRC5B
619		GPRC5C
620		GPS1
621		GPS2
622		GPSM1
623		GPSM3
624		GRAMD1A
625		GRAMD1B
626		GRAMD4
627		GRASP
628		GREM1
629		GRID1
630		GRIK3
631		GRIN1
632		GRIN2D
633		GRINA
634		GRIPAP1
635		GRM2
636		GRM6
637		GRN
638		GSK3A
639		GSN
640		GTF2I
641		GTF2IRD2B
642		GTPBP1
643		GTPBP5
644		GUSBP11
645		GYS1
646		H19
647		H1FX
648		H2AFX
649		H6PD
650		HAPLN2
651		HAPLN3
652		HAPLN4
653		HBQ1
654		HCN2
655		HCN3
656		HCN4
657		HCP5
658		HDAC10
659		HDAC11
660		HDAC3
661		HDAC6
662		HDAC7
663		HDGFRP2
664		HEATR7A
665		HECTD3
666		HEMK1
667		HEPACAM
668		HERC2P1
669		HERC2P3
670		HEXDC
671		HEY2
672		HGS
673		HGSNAT
674		HHIP
675		HHLA2
676		HHLA3
677		HIC2
678		HIP1
679		HIP1R
680		HIPK2
681		HIPK4
682		HIST2H2BE
683		HLA-DMA
684		HLA-DMB
685		HMGA1
686		HMHA1
687		HN1L
688		HNRNPUL1
689		HOOK2
690		HPCA
691		HR
692		HRC
693		HRH3
694		HS3ST2
695		HSD17B7P2
696		HSF4
697		HSPA2
698		HSPB1
699		HSPB6
700		HYOU1
701		ICAM5
702		IFFO1
703		IFITM10
704		IFT122
705		IGLON5
706		IGSF21
707		IGSF8
708		IKBKG
709		IL17RA
710		IL18
711		IL18BP
712		IL3RA
713		IMPDH1
714		INF2
715		INHA
716		INPP5D
717		INPP5J
718		INSM1
719		INTS1
720		INTS3
721		INTS5
722		IP6K1
723		IPO13
724		IQSEC3
725		IRAK2
726		IRF2BP1
727		ISG20L2
728		ISLR
729		ISYNA1
730		ITFG3
731		ITGA10
732		ITGA11
733		ITGA2
734		ITGA3
735		ITGA5
736		ITGA7
737		ITGAX
738		ITIH4
739		ITPKB
740		JAG2
741		JAM3
742		JMJD4
743		JMJD5
744		JMJD7-PLA2G4B
745		JUP
746		KANK3
747		KAT2A
748		KCNAB2
749		KCNAB3
750		KCND3
751		KCNF1
752		KCNH2
753		KCNH3
754		KCNH4
755		KCNH8
756		KCNJ4
757		KCNJ9
758		KCNK4
759		KCNT1
760		KCTD13
761		KCTD21
762		KDM5C
763		KDM6B
764		KDR
765		KHSRP
766		KIAA0195
767		KIAA0284
768		KIAA0319L
769		KIAA0415
770		KIAA0556
771		KIAA0664
772		KIAA0913
773		KIAA1328
774		KIAA1751
775		KIAA1755
776		KIAA1875
777		KIF13A
778		KIF13B
779		KIF17
780		KIF1A
781		KIF1C
782		KIF21B
783		KIFC2
784		KIFC3
785		KLC2
786		KLF2
787		KLF4
788		KLF7
789		KLHDC8A
790		KLK6
791		KLRC2
792		KNCN
793		KNDC1
794		KRBA1
795		KRT17
796		KSR1
797		L1CAM
798		LAMA5
799		LAMP1
800		LAYN
801		LDB1
802		LDB3
803		LDLRAP1
804		LEF1
805		LENG8
806		LGALS3BP
807		LGALS9
808		LGI3
809		LIG1
810		LIMK1
811		LIMS2
812		LINGO1
813		LIPE
814		LITAF
815		LLGL1
816		LLGL2
817		LMBR1L
818		LMF1
819		LMF2
820		LMNA
821		LMTK3
822		LOC100128811
823		LOC100130155
824		LOC100130581
825		LOC100132247
826		LOC100132832
827		LOC100133161
828		LOC100240735
829		LOC100272228
830		LOC100288069
831		LOC100288778
832		LOC100289019
833		LOC100289230
834		LOC145783
835		LOC146880
836		LOC157627
837		LOC202181
838		LOC255167
839		LOC283174
840		LOC283335
841		LOC286186
842		LOC338651
843		LOC339505
844		LOC389332
845		LOC389906
846		LOC400940
847		LOC439949
848		LOC613037
849		LOC645431
850		LOC645676
851		LOC646329
852		LOC646471
853		LOC646627
854		LOC728743
855		LOC728752
856		LOC729513
857		LOC731275
858		LOC91149
859		LOC92249
860		LOH12CR1
861		LONP1
862		LOXL3
863		LPAR1
864		LPCAT4
865		LPHN1
866		LPPR3
867		LRFN1
868		LRFN2
869		LRFN3
870		LRFN4
871		LRP1
872		LRP2
873		LRRC1
874		LRRC14
875		LRRC16B
876		LRRC45
877		LRRC4B
878		LRRC56
879		LRRC61
880		LRRTM1
881		LRSAM1
882		LRTM2
883		LRWD1
884		LSP1
885		LSS
886		LTBP3
887		LTBP4
888		LY6E
889		LYNX1
890		LYPLA2
891		LYSMD4
892		LZTS2
893		MADD
894		MAG
895		MAL
896		MAMSTR
897		MAN2C1
898		MAP1LC3A
899		MAP1S
900		MAP2K2
901		MAP2K3
902		MAP3K10
903		MAP3K11
904		MAP3K12
905		MAP3K3
906		MAP7D1
907		MAPK15
908		MAPK8IP1
909		MAPK8IP2
910		MAPK8IP3
911		MAPKBP1
912		MAPRE3
913		MAPT
914		MARCH4
915		MARCKSL1
916		MARK4
917		MASP2
918		MAST1
919		MAST2
920		MAST3
921		MAU2
922		MBD6
923		MBLAC1
924		MBP
925		MC1R
926		MCAM
927		MCF2L-AS1
928		MCM2
929		MCM3AP-AS1
930		MCM5
931		MCOLN1
932		MDC1
933		MDGA1
934		MED12
935		MED14
936		MED15
937		MED16
938		MED24
939		MED25
940		MEG3
941		MEIS3
942		MEN1
943		MESDC1
944		METTL19
945		MEX3D
946		MFAP4
947		MFAP5
948		MFGE8
949		MFI2
950		MFSD10
951		MFSD2A
952		MGAT4B
953		MGAT5
954		MGAT5B
955		MGC16275
956		MGRN1
957		MIB2
958		MICA
959		MICAL1
960		MICAL2
961		MICALL1
962		MIDN
963		MIER2
964		MIIP
965		MINK1
966		MKL1
967		MKS1
968		MLL2
969		MLL4
970		MLXIPL
971		MMACHC
972		MMP15
973		MMP17
974		MOG
975		MOGS
976		MON1B
977		MORN3
978		MOSPD3
979		MPI
980		MPP2
981		MPPED1
982		MPZ
983		MRPL4
984		MSC
985		MSI1
986		MTA1
987		MTA2
988		MTHFSD
989		MTSS1L
990		MUC20
991		MUS81
992		MUSTN1
993		MVD
994		MVK
995		MX2
996		MYADM
997		MYADML2
998		MYBBP1A
999		MYH11
1000		MYH14
1001		MYH7B
1002		MYO15A
1003		MYO18A
1004		MYO19
1005		MYO1D
1006		MYO1E
1007		MYO1F
1008		MYO7A
1009		MYO9B
1010		MYPOP
1011		MZF1
1012		N4BP3
1013		NAA60
1014		NACAD
1015		NACC1
1016		NACC2
1017		NADSYN1
1018		NAGLU
1019		NAGPA
1020		NAPA
1021		NAT6
1022		NBEAL2
1023		NBPF7
1024		NCAPD2
1025		NCAPH2
1026		NCDN
1027		NCKIPSD
1028		NCLN
1029		NCSTN
1030		NDE1
1031		NDRG1
1032		NDRG4
1033		NDST1
1034		NDST2
1035		NEFH
1036		NEK3
1037		NFASC
1038		NFATC1
1039		NFIX
1040		NFKB2
1041		NFYC
1042		NGEF
1043		NINJ2
1044		NKAIN1
1045		NKD1
1046		NKX6-2
1047		NLGN2
1048		NLGN3
1049		NLRC5
1050		NLRX1
1051		NOC2L
1052		NOD1
1053		NOL6
1054		NOMO1
1055		NOMO3
1056		NOTCH1
1057		NOTCH3
1058		NOVA2
1059		NOXA1
1060		NPAS1
1061		NPDC1
1062		NPEPL1
1063		NPFF
1064		NPHP4
1065		NPIP
1066		NPIPL3
1067		NPRL3
1068		NPTXR
1069		NR1D1
1070		NR4A1
1071		NRBP2
1072		NRGN
1073		NRIP2
1074		NRM
1075		NRSN2
1076		NSUN5P1
1077		NT5DC2
1078		NTN5
1079		NTNG2
1080		NUCB1
1081		NUMA1
1082		NUMBL
1083		NUP188
1084		NUP210
1085		NUP214
1086		NXF1
1087		NXPH3
1088		OAS1
1089		OAS2
1090		OAS3
1091		OCLN
1092		OGFOD2
1093		OGFR
1094		OLFML2B
1095		OLFML3
1096		OLIG1
1097		OLIG2
1098		OPALIN
1099		OPLAH
1100		ORAI1
1101		ORAOV1
1102		OSBPL5
1103		OSBPL7
1104		OTUB1
1105		OTUD5
1106		OXCT2
1107		P2RX4
1108		P2RX6
1109		P2RY11
1110		P4HTM
1111		PACS1
1112		PACS2
1113		PACSIN1
1114		PACSIN3
1115		PADI2
1116		PAF1
1117		PALM
1118		PAN2
1119		PANX2
1120		PAQR4
1121		PAQR6
1122		PAQR7
1123		PCBP3
1124		PCBP4
1125		PCDH1
1126		PCDH12
1127		PCDHAC2
1128		PCDHB16
1129		PCDHGA12
1130		PCDHGA9
1131		PCDHGC3
1132		PCDHGC4
1133		PCIF1
1134		PCNXL2
1135		PCNXL3
1136		PCOLCE
1137		PCSK1N
1138		PCSK6
1139		PCYT1B
1140		PDE1B
1141		PDE4A
1142		PDE6B
1143		PDE8A
1144		PDGFRB
1145		PDIA2
1146		PDK2
1147		PDLIM7
1148		PDZD7
1149		PELI3
1150		PEMT
1151		PER1
1152		PEX14
1153		PEX6
1154		PFKL
1155		PGAP2
1156		PGAP3
1157		PGLS
1158		PHF12
1159		PHF19
1160		PHKG1
1161		PHKG2
1162		PHLDB1
1163		PHRF1
1164		PHYHIP
1165		PI4KAP1
1166		PI4KB
1167		PIAS4
1168		PIGO
1169		PIGQ
1170		PIGT
1171		PIGZ
1172		PIK3C2B
1173		PILRA
1174		PILRB
1175		PIP5K1C
1176		PITPNM1
1177		PITPNM2
1178		PKD1
1179		PKD1P1
1180		PKN1
1181		PKN3
1182		PKNOX2
1183		PLA2G15
1184		PLA2G6
1185		PLAGL1
1186		PLAUR
1187		PLBD2
1188		PLCB2
1189		PLCH2
1190		PLD3
1191		PLD6
1192		PLEC
1193		PLEKHF1
1194		PLEKHG2
1195		PLEKHG3
1196		PLEKHG5
1197		PLEKHH1
1198		PLEKHM1
1199		PLK3
1200		PLLP
1201		PLOD3
1202		PLP1
1203		PLXNA3
1204		PLXNB1
1205		PLXNB2
1206		PLXNB3
1207		PMP22
1208		PMS2CL
1209		PNCK
1210		PNKP
1211		PNMA3
1212		PNMA5
1213		PNMAL2
1214		PNOC
1215		PNPLA2
1216		PNPLA6
1217		PNPLA7
1218		PODN
1219		PODXL2
1220		POFUT2
1221		POLA2
1222		POLD1
1223		POLM
1224		POLR2A
1225		POLR2E
1226		POLR2J3
1227		POLR2J4
1228		POLR3E
1229		POM121C
1230		POM121L10P
1231		POMT2
1232		POU2F1
1233		PPAN
1234		PPAP2C
1235		PPARD
1236		PPDPF
1237		PPFIA3
1238		PPFIBP2
1239		PPM1L
1240		PPP1CA
1241		PPP1R10
1242		PPP1R14A
1243		PPP1R15A
1244		PPP2R3B
1245		PPP2R5B
1246		PPP5C
1247		PRAF2
1248		PRAM1
1249		PRDM15
1250		PREX1
1251		PRIMA1
1252		PRKACA
1253		PRKAR1B
1254		PRKCD
1255		PRKCG
1256		PRKCQ
1257		PRKCSH
1258		PRKCZ
1259		PRKD2
1260		PRMT7
1261		PROM2
1262		PRR12
1263		PRR18
1264		PRR5L
1265		PRR7
1266		PRRC2A
1267		PRRT1
1268		PRRT2
1269		PRRT3
1270		PRSS27
1271		PRX
1272		PSKH1
1273		PSMD3
1274		PTCD1
1275		PTCHD2
1276		PTDSS2
1277		PTGDS
1278		PTH1R
1279		PTK6
1280		PTK7
1281		PTP4A3
1282		PTPN18
1283		PTPN23
1284		PTPN5
1285		PTPRN
1286		PTPRS
1287		PTPRU
1288		PTRF
1289		PVRL1
1290		PVRL2
1291		PXN
1292		PYCARD
1293		QRICH1
1294		QSOX1
1295		QSOX2
1296		QTRT1
1297		RAB11B
1298		RAB11FIP3
1299		RAB1B
1300		RAB35
1301		RAB36
1302		RAB3A
1303		RABEP2
1304		RABGGTA
1305		RAC2
1306		RAD23A
1307		RAD9A
1308		RADIL
1309		RAI1
1310		RAMP2
1311		RANBP10
1312		RANGAP1
1313		RAP1GAP
1314		RAP1GAP2
1315		RAPGEF3
1316		RAPGEFL1
1317		RARA
1318		RARG
1319		RASD2
1320		RASGEF1C
1321		RASGRP2
1322		RASGRP3
1323		RASIP1
1324		RASSF2
1325		RBCK1
1326		RBM10
1327		RBM38
1328		RCE1
1329		RCN3
1330		RDH12
1331		REC8
1332		RECQL5
1333		REEP2
1334		REEP3
1335		REEP4
1336		REEP6
1337		RELL2
1338		RENBP
1339		REXO1
1340		RFNG
1341		RFPL2
1342		RFX1
1343		RGMA
1344		RGS11
1345		RHBDD2
1346		RHBDD3
1347		RHBDF2
1348		RHBDL2
1349		RHEBL1
1350		RHOF
1351		RHOG
1352		RHOT2
1353		RHPN1
1354		RING1
1355		RNASE1
1356		RNASEH2A
1357		RNF123
1358		RNF125
1359		RNF126
1360		RNF166
1361		RNF207
1362		RNF208
1363		RNF31
1364		RNF44
1365		RNH1
1366		ROBO3
1367		ROBO4
1368		RP1-177G6.2
1369		RPAP1
1370		RPH3A
1371		RPL32P3
1372		RPRML
1373		RPS10P7
1374		RPS6KL1
1375		RPTOR
1376		RPUSD1
1377		RPUSD3
1378		RRBP1
1379		RTBDN
1380		RTKN
1381		RTN2
1382		RTN4R
1383		RTN4RL1
1384		RUSC2
1385		S1PR5
1386		SALL3
1387		SAMD10
1388		SAMD14
1389		SAMD4B
1390		SARS2
1391		SART1
1392		SBF1
1393		SBNO2
1394		SCAF1
1395		SCAMP2
1396		SCAMP3
1397		SCAMP4
1398		SCAMP5
1399		SCAND1
1400		SCAP
1401		SCARB1
1402		SCARF1
1403		SCN1B
1404		SCNN1D
1405		SCRIB
1406		SCRT1
1407		SCYL1
1408		SDF4
1409		SDHAP3
1410		SDK2
1411		SDR39U1
1412		SEC14L5
1413		SEC16B
1414		SEC31B
1415		SELL
1416		SELO
1417		SELPLG
1418		SEMA3B
1419		SEMA3E
1420		SEMA3G
1421		SEMA4A
1422		SEMA4C
1423		SEMA4D
1424		SEMA4F
1425		SEMA5B
1426		SEMA6B
1427		SEMA6C
1428		SEMA7A
1429		SEPP1
1430		SEPT4
1431		SEPT9
1432		SERINC5
1433		SERPING1
1434		SESN2
1435		SETD1A
1436		SEZ6
1437		SF3A2
1438		SF3B4
1439		SFI1
1440		SGK223
1441		SGPP2
1442		SGSM1
1443		SGSM2
1444		SGSM3
1445		SGTA
1446		SH2B1
1447		SH2B2
1448		SH2D3C
1449		SH3BGRL3
1450		SH3D21
1451		SH3GL1
1452		SH3TC1
1453		SH3TC2
1454		SHANK1
1455		SHARPIN
1456		SHB
1457		SHC2
1458		SHD
1459		SHF
1460		SHISA7
1461		SHROOM1
1462		SHROOM4
1463		SIGMAR1
1464		SIN3B
1465		SIPA1L3
1466		SIRT2
1467		SKI
1468		SKIV2L
1469		SLC12A7
1470		SLC15A3
1471		SLC16A11
1472		SLC16A3
1473		SLC17A7
1474		SLC1A6
1475		SLC22A17
1476		SLC22A18
1477		SLC25A1
1478		SLC25A22
1479		SLC25A34
1480		SLC25A39
1481		SLC25A42
1482		SLC25A43
1483		SLC25A45
1484		SLC26A6
1485		SLC27A4
1486		SLC29A1
1487		SLC2A10
1488		SLC2A4
1489		SLC2A8
1490		SLC30A3
1491		SLC31A2
1492		SLC35A2
1493		SLC35B2
1494		SLC35C1
1495		SLC35C2
1496		SLC35D2
1497		SLC36A1
1498		SLC37A1
1499		SLC38A5
1500		SLC43A1
1501		SLC43A2
1502		SLC47A1
1503		SLC48A1
1504		SLC4A2
1505		SLC6A12
1506		SLC6A16
1507		SLC6A17
1508		SLC6A7
1509		SLC7A4
1510		SLC7A5
1511		SLC7A8
1512		SLC8A2
1513		SLC9A1
1514		SLC9A3R2
1515		SLC9A5
1516		SLC9A8
1517		SLCO2A1
1518		SLCO2B1
1519		SLIT1
1520		SLIT3
1521		SLX4
1522		SMAD6
1523		SMARCB1
1524		SMARCD1
1525		SMARCD2
1526		SMG9
1527		SMOC1
1528		SMOC2
1529		SMPD1
1530		SMPD3
1531		SMPD4
1532		SNAPC4
1533		SNCB
1534		SNED1
1535		SNRNP70
1536		SNX29
1537		SNX32
1538		SOLH
1539		SORBS3
1540		SOX10
1541		SOX7
1542		SOX8
1543		SP2
1544		SPATA18
1545		SPATA2L
1546		SPDYE3
1547		SPDYE8P
1548		SPEG
1549		SPG7
1550		SPHK2
1551		SPNS1
1552		SPNS2
1553		SPOCK2
1554		SPPL2B
1555		SPRN
1556		SPRY4
1557		SPSB1
1558		SPTAN1
1559		SPTBN2
1560		SPTBN4
1561		SPTBN5
1562		SRCAP
1563		SRCIN1
1564		SREBF1
1565		SREBF2
1566		SRM
1567		SRRT
1568		SSH3
1569		ST18
1570		ST5
1571		STAC3
1572		STAG3
1573		STAG3L3
1574		STARD3
1575		STARD8
1576		STARD9
1577		STAT2
1578		STAT6
1579		STK11IP
1580		STON1
1581		STRC
1582		STRN4
1583		STX1A
1584		STX1B
1585		STXBP1
1586		SULF1
1587		SUN2
1588		SVEP1
1589		SYDE1
1590		SYN1
1591		SYNGAP1
1592		SYNGR1
1593		SYNGR2
1594		SYNPO2L
1595		SYT12
1596		SYT2
1597		SYT3
1598		SYT5
1599		SYT6
1600		SYT7
1601		SZT2
1602		TAB1
1603		TAF15
1604		TAF1C
1605		TAF6
1606		TAF6L
1607		TAPBP
1608		TAZ
1609		TBC1D14
1610		TBC1D17
1611		TBC1D2
1612		TBC1D22A
1613		TBC1D25
1614		TBCD
1615		TBKBP1
1616		TBL3
1617		TBR1
1618		TBX2
1619		TCF3
1620		TCN2
1621		TCTN2
1622		TEAD3
1623		TECPR1
1624		TECPR2
1625		TECR
1626		TELO2
1627		TENC1
1628		TESK1
1629		TESK2
1630		TF
1631		TFAP4
1632		TFEB
1633		TGFB1
1634		TGFB1I1
1635		TGIF2
1636		TGM2
1637		THNSL2
1638		THOC5
1639		THSD1P1
1640		THSD4
1641		THY1
1642		TINAGL1
1643		TJAP1
1644		TKT
1645		TLN1
1646		TM7SF2
1647		TM9SF4
1648		TMC6
1649		TMC7
1650		TMEM104
1651		TMEM121
1652		TMEM125
1653		TMEM132A
1654		TMEM132D
1655		TMEM144
1656		TMEM145
1657		TMEM151A
1658		TMEM160
1659		TMEM161A
1660		TMEM175
1661		TMEM180
1662		TMEM184B
1663		TMEM189
1664		TMEM198
1665		TMEM201
1666		TMEM214
1667		TMEM222
1668		TMEM229A
1669		TMEM229B
1670		TMEM25
1671		TMEM45B
1672		TMEM54
1673		TMEM59L
1674		TMEM63A
1675		TMEM63B
1676		TMEM63C
1677		TMEM88
1678		TMTC2
1679		TMTC4
1680		TMUB1
1681		TNFAIP2
1682		TNFRSF14
1683		TNFRSF25
1684		TNFSF13
1685		TNKS1BP1
1686		TNRC18
1687		TNXB
1688		TOM1
1689		TP53I11
1690		TP53INP2
1691		TP73-AS1
1692		TPCN1
1693		TPCN2
1694		TPPP
1695		TPRN
1696		TPX2
1697		TRAF7
1698		TRAM2
1699		TRANK1
1700		TRAPPC9
1701		TRIM16
1702		TRIM16L
1703		TRIM17
1704		TRIM26
1705		TRIM28
1706		TRIM46
1707		TRIM54
1708		TRIM56
1709		TRIM62
1710		TRIO
1711		TRMT1
1712		TRPM6
1713		TSC2
1714		TSPAN15
1715		TSPAN18
1716		TSPAN9
1717		TSPYL2
1718		TTBK1
1719		TTC31
1720		TTC38
1721		TTLL1
1722		TTLL11
1723		TTLL12
1724		TTLL3
1725		TTYH2
1726		TUBA4A
1727		TUBB2A
1728		TUBB3
1729		TUBG1
1730		TUBGCP2
1731		TUBGCP6
1732		TULP3
1733		TUT1
1734		TWF2
1735		TYK2
1736		TYMS
1737		UAP1L1
1738		UBA1
1739		UBA7
1740		UBAP2L
1741		UBE2V1
1742		UBOX5
1743		UBTD1
1744		UCKL1
1745		ULK1
1746		ULK3
1747		UNC119
1748		UNC13D
1749		UNC5A
1750		UNC93B1
1751		UNK
1752		UPF1
1753		USP11
1754		USP19
1755		USP21
1756		USP43
1757		USP49
1758		USP5
1759		USP54
1760		VAMP1
1761		VAMP2
1762		VARS
1763		VARS2
1764		VGF
1765		VIPR1
1766		VRK2
1767		VSTM2L
1768		VWA1
1769		VWA3A
1770		VWA5B2
1771		VWF
1772		WAS
1773		WASH2P
1774		WASH7P
1775		WBSCR17
1776		WDFY4
1777		WDR24
1778		WDR5
1779		WDR81
1780		WDR85
1781		WDR86
1782		WDR90
1783		WDTC1
1784		WHSC2
1785		WIZ
1786		WNK2
1787		WNT10A
1788		WRAP53
1789		WSCD2
1790		WWC3
1791		WWP2
1792		XAB2
1793		XPO6
1794		XRCC1
1795		YDJC
1796		YIF1A
1797		YIPF3
1798		YPEL3
1799		YPEL4
1800		YY1AP1
1801		ZBTB12
1802		ZBTB22
1803		ZBTB45
1804		ZBTB46
1805		ZBTB49
1806		ZC3H18
1807		ZC3H3
1808		ZDHHC1
1809		ZDHHC11
1810		ZDHHC24
1811		ZDHHC8
1812		ZDHHC9
1813		ZER1
1814		ZFP36
1815		ZFP41
1816		ZFPM1
1817		ZFYVE1
1818		ZGPAT
1819		ZMIZ2
1820		ZNF205
1821		ZNF212
1822		ZNF276
1823		ZNF282
1824		ZNF333
1825		ZNF341
1826		ZNF358
1827		ZNF385A
1828		ZNF446
1829		ZNF467
1830		ZNF48
1831		ZNF496
1832		ZNF497
1833		ZNF500
1834		ZNF512B
1835		ZNF517
1836		ZNF536
1837		ZNF574
1838		ZNF580
1839		ZNF592
1840		ZNF598
1841		ZNF607
1842		ZNF628
1843		ZNF646
1844		ZNF687
1845		ZNF71
1846		ZNF747
1847		ZNF76
1848		ZNF764
1849		ZNF777
1850		ZNF784
1851		ZNF827
1852		ZNF839
1853		ZSCAN1
1854		ZYX
1855		ZZEF1

## Sheet: cmpExprsBP.NOR.24
	up	down
1	A2LD1	AACS
2	ABCA1	ABCA17P
3	ABCA8	ABCC12
4	ABCB7	ABCC8
5	ABCD2	ABCG2
6	ABHD3	ABCG4
7	ABI3	ABHD12B
8	ACAA2	ACAD9
9	ACBD7	ACAN
10	ACOX2	ACE
11	ACSBG1	ACHE
12	ACSF2	ACOT7
13	ACSS3	ACTA2
14	ACTL6A	ACTC1
15	ADA	ACTL6B
16	ADAMTS4	ACTN1
17	ADAMTS9	ACTR3B
18	ADD3	ADAM11
19	ADORA2B	ADAM19
20	AEN	ADAM23
21	AGT	ADAMTS10
22	AGXT2L1	ADAMTS8
23	AK4	ADARB1
24	AKR1C3	ADCY1
25	ALDH3B1	ADCY4
26	ALDH4A1	ADCYAP1
27	ALDH6A1	ADRA1D
28	ALDH7A1	ADRA2A
29	ALS2CR12	AGAP11
30	AMOT	AGPHD1
31	ANGPTL4	ALKBH6
32	ANKIB1	ALS2CL
33	ANKRD18A	AMDHD2
34	ANKRD36B	AMIGO1
35	ANKRD40	AMIGO2
36	ANLN	AMPH
37	ANO6	ANKRD24
38	ANP32B	ANXA11
39	ANXA9	AOC3
40	AP3B1	AP2A1
41	APLF	ARAP3
42	APLN	ARC
43	APLNR	ARF5
44	APOBEC3A	ARHGAP44
45	APOL6	ARHGDIA
46	APOLD1	ARID3B
47	AQP1	ARL10
48	AQP4	ARL4D
49	ARFIP1	ARMC7
50	ARHGAP11A	ARSA
51	ARHGAP19	ART3
52	ARHGAP5	ASL
53	ARID5A	ATF3
54	ARL6IP6	ATP13A2
55	ARRDC3	ATP1A1
56	ARRDC4	ATP1A3
57	ARSF	ATP6AP1
58	ARSJ	ATP6V0A1
59	ASB14	ATP6V0C
60	ASF1A	ATP6V0D1
61	ASPA	ATP8A2
62	ASPM	B3GNT1
63	ATAD3C	B3GNT2
64	ATF1	B3GNT4
65	ATP8B5P	B3GNTL1
66	BACH1	B4GALNT1
67	BAG3	B7H6
68	BARD1	B9D1
69	BAZ1A	B9D2
70	BAZ2B	BAHCC1
71	BBOX1	BAI1
72	BBX	BAI2
73	BCAR3	BAIAP2
74	BCAS1	BAIAP3
75	BDH2	BCKDK
76	BEST3	BDNF
77	BGLAP	BPHL
78	BLZF1	BRE
79	BMPR1A	BSN
80	BMPR1B	C1QTNF4
81	BNIP2	C2CD2L
82	BRCA1	C2CD4C
83	C1QTNF3	CA4
84	CA2	CACNA1A
85	CARD6	CACNA1B
86	CASP4	CACNA1E
87	CASP7	CACNA1G
88	CAT	CACNA2D3
89	CBFB	CACNB1
90	CBWD1	CACNG2
91	CCDC102A	CACNG3
92	CCDC102B	CADM3
93	CCDC11	CALHM2
94	CCDC144A	CALM3
95	CCDC144C	CALY
96	CCDC152	CAMK1G
97	CCDC39	CAMK2B
98	CCDC76	CAMK2N2
99	CCDC82	CAMKK1
100	CCDC99	CAMKV
101	CCNG1	CAMTA2
102	CCNT1	CANT1
103	CDC14A	CAPN1
104	CDCA4	CAPZB
105	CDH19	CASQ2
106	CDK2	CBFA2T3
107	CDKL3	CBLN2
108	CDKN2C	CCDC106
109	CDR1	CCDC164
110	CENPC1	CCDC22
111	CENPE	CCDC62
112	CEP112	CCDC86
113	CFH	CCDC96
114	CGRRF1	CD40
115	CHDH	CDH22
116	CHI3L1	CDH23
117	CHORDC1	CDH24
118	CHST3	CDH8
119	CHST6	CDH9
120	CHSY1	CDK5R1
121	CKMT2	CDK5R2
122	CLDN10	CDKN2AIPNL
123	CLDND1	CDT1
124	CMTM5	CECR6
125	CMTM7	CELF5
126	CNDP1	CELSR2
127	CNN3	CEP72
128	COL28A1	CES4A
129	COL4A4	CFB
130	COL4A5	CHAD
131	CPM	CHAF1B
132	CPNE3	CHGB
133	CPVL	CHKB-CPT1B
134	CRB1	CHPF2
135	CRB2	CHRM1
136	CREB5	CHRNA4
137	CRISPLD1	CHRNA7
138	CRYAB	CHRNB2
139	CRYBG3	CHSY3
140	CSDA	CHTF18
141	CTSH	CITED2
142	CWC22	CLEC14A
143	CYP11A1	CLEC2L
144	CYP2J2	CLSTN1
145	CYP7B1	CLSTN2
146	DAAM2	CLSTN3
147	DBI	CLTCL1
148	DBNDD2	CMIP
149	DBX2	CNN1
150	DCHS2	CNTNAP1
151	DDIT4L	COCH
152	DDO	COL11A2
153	DDX58	COL1A2
154	DIO2	COL23A1
155	DLEU1	COL6A2
156	DLL1	COMTD1
157	DNAJC25-GNG10	CORO6
158	DOCK1	CORT
159	DOCK5	CPLX1
160	DPF3	CPNE5
161	DPH3P1	CPNE6
162	DPY19L4	CPNE7
163	DSC2	CPNE9
164	DSE	CRABP1
165	DST	CRHBP
166	DTNA	CRHR1
167	ECI2	CRIP1
168	EDIL3	CROCCP2
169	EDN1	CRYM
170	EDNRA	CSMD2
171	EDNRB	CTDP1
172	EFCAB1	CTGF
173	EFEMP1	CTSD
174	EFHC2	CTXN1
175	EFNA1	CUX2
176	EGFEM1P	CX3CL1
177	EGFR	CYB561
178	ELF1	CYP26B1
179	ELOVL2	CYP46A1
180	ELOVL5	CYP4X1
181	ELOVL7	CYYR1
182	ELP4	D4S234E
183	ELTD1	DACT1
184	EMILIN2	DCAF12L2
185	EMP1	DCDC2
186	EMX2	DCLK1
187	EMX2OS	DDX51
188	EPB41L5	DGAT2
189	ERAP2	DGKA
190	ERBB2IP	DGKI
191	ERMN	DGKQ
192	EVI2A	DGKZ
193	EZH2	DHCR24
194	EZR	DHDDS
195	F3	DHRS11
196	FAH	DISP2
197	FAM106CP	DLGAP4
198	FAM107B	DLK2
199	FAM115C	DMWD
200	FAM171B	DNAJC30
201	FAM181B	DNAJC5G
202	FAM189A2	DNAL4
203	FAM18B2	DNM1
204	FAM198A	DNM1P35
205	FAM198B	DOC2A
206	FAM199X	DOCK3
207	FAM59B	DOPEY2
208	FBXL7	DPF1
209	FCGR2A	DPH1
210	FCGR3A	DRD5
211	FERMT2	DRP2
212	FGF1	DSCAML1
213	FGF2	DTD1
214	FGFR2	DUSP1
215	FGFRL1	DUSP2
216	FHDC1	DUSP5
217	FKBP5	DYDC2
218	FKBP7	DYRK1B
219	FLJ46906	EBF1
220	FLT1	ECM2
221	FMNL2	EDN3
222	FMO2	EEF1A2
223	FMO5	EFNA3
224	FOLH1	EFNB3
225	FOXO4	EGR1
226	FRAT1	EGR3
227	FREM2	EGR4
228	FRMD5	ELFN2
229	FRS2	ELMOD1
230	FSD1L	ELN
231	FSTL1	EMID2
232	FUT10	ENC1
233	FZD5	EPHA10
234	GAB2	EPHA5
235	GABRG1	ETV5
236	GADD45A	EXTL1
237	GADD45B	FABP3
238	GALNT7	FAIM2
239	GALNTL2	FAM113B
240	GATM	FAM116B
241	GBGT1	FAM131A
242	GCNT2	FAM153B
243	GFAP	FAM163A
244	GFRA1	FAM171A2
245	GJA1	FAM174B
246	GJB6	FAM188B
247	GLDN	FAM18A
248	GLI3	FAM86EP
249	GLIPR1L2	FAM86FP
250	GLIS3	FBLN5
251	GLUD1	FBLN7
252	GLUL	FBXO40
253	GMNN	FBXO44
254	GNA13	FBXW9
255	GNA14	FCGBP
256	GNAI3	FHOD1
257	GNG10	FIBP
258	GNG12	FIGNL2
259	GOLGA4	FKBP11
260	GOLGA6L10	FKBPL
261	GOLGA6L9	FLJ10661
262	GOLIM4	FLJ22184
263	GPAM	FLJ32063
264	GPC5	FLJ39051
265	GPR125	FLJ40852
266	GPR143	FLNA
267	GPR146	FLRT1
268	GPR4	FLT3
269	GPR98	FLT4
270	GPSM2	FMNL1
271	GRAMD1C	FN3K
272	GRAMD3	FNDC9
273	GUSBP3	FOSB
274	H19	FOXC1
275	HADHB	FRAS1
276	HAUS6	FRZB
277	HBB	FSCN1
278	HEATR5A	FSTL4
279	HHIPL1	FXYD7
280	HIGD1B	GABRA3
281	HIPK2	GABRD
282	HIPK3	GALNT14
283	HIST1H1C	GAS2
284	HIST1H2AC	GATA2
285	HK2	GBA
286	HMGB2	GBP4
287	HNMT	GDA
288	HRSP12	GDPD5
289	HSD17B6	GGT7
290	HSD3B7	GIMAP8
291	HSDL2	GINS3
292	HSPA1A	GLB1L3
293	HSPA2	GLT1D1
294	HTR1F	GMPPA
295	IFI16	GMPPB
296	IFI30	GNG3
297	IFIT2	GOT1
298	IFITM2	GPAA1
299	IGDCC4	GPR126
300	IKZF2	GRASP
301	IL16	GRB14
302	IL17RB	GRIN1
303	IL1RAP	GRIN2D
304	IL33	GRIN3A
305	IL6ST	GRINA
306	IRAK4	GRM2
307	IRF1	GRN
308	ITGAV	GSK3A
309	ITGB8	H1FX
310	ITPKB	HAPLN4
311	ITPR2	HAR1A
312	ITPRIP	HAR1B
313	ITPRIPL2	HCN1
314	IZUMO4	HCN3
315	JPX	HCST
316	JRKL	HERPUD1
317	KAL1	HIPK4
318	KAT2B	HLA-DMA
319	KATNA1	HLA-F
320	KBTBD4	HLA-L
321	KCNE4	HOMER2
322	KCNN3	HPCA
323	KCTD14	HPCAL1
324	KCTD3	HRC
325	KDELC1	HRH3
326	KDM6A	HS6ST2
327	KIAA0040	HSPA12A
328	KIF1C	HSPA12B
329	KIF20B	HSPB3
330	KIF5A	HSPB7
331	KIF5B	HTR2C
332	KLHL15	HTR5A
333	KLHL28	HUNK
334	KLK6	ICAM5
335	KLLN	IER2
336	KLRC3	IFI44L
337	KPNA5	IGFBP6
338	KRBA2	IL34
339	KTN1	IMPG1
340	LAYN	INHA
341	LCA5	INPP5J
342	LGALS3	INTS1
343	LGR4	IQCC
344	LHPP	IQGAP3
345	LIFR	IQSEC2
346	LIMK2	IQSEC3
347	LIMS1	ISLR
348	LIN9	ITGA3
349	LIX1	ITGA8
350	LIX1L	ITIH4
351	LMAN1	JAG2
352	LMNB1	JUNB
353	LOC100129858	KATNB1
354	LOC100129917	KCNA3
355	LOC100130894	KCNA5
356	LOC100132215	KCNAB2
357	LOC100270804	KCNB1
358	LOC100272216	KCNB2
359	LOC100499183	KCNF1
360	LOC150381	KCNG1
361	LOC151174	KCNH1
362	LOC284215	KCNH2
363	LOC387646	KCNH3
364	LOC387647	KCNJ4
365	LOC389765	KCNK1
366	LOC400550	KCNK3
367	LOC650623	KCNK4
368	LOC653075	KCNQ2
369	LPAR1	KCNT1
370	LRAT	KIAA0284
371	LRIG1	KIAA0513
372	LRP2	KIAA0748
373	LRRC1	KIAA1045
374	LSM6	KIAA1751
375	LUC7L3	KIF17
376	LY6G5C	KIRREL3
377	LY6K	KLC2
378	LYAR	KLF2
379	MAL	KNCN
380	MALAT1	L1CAM
381	MAML2	LARGE
382	MAN2A1	LBH
383	MAP4K4	LDB1
384	MAPKAPK2	LDOC1
385	MARCH3	LIMS2
386	MBP	LINGO1
387	MCC	LMCD1
388	MCM7	LMTK2
389	MCM8	LMTK3
390	MDFI	LOC100128361
391	MDFIC	LOC100128811
392	MEGF10	LOC100128822
393	MEIS1	LOC100129550
394	MERTK	LOC100131320
395	MFAP3L	LOC100133091
396	MGST1	LOC100133161
397	MID1IP1	LOC100133669
398	MIER3	LOC100144602
399	MIR100HG	LOC100189589
400	MLC1	LOC100240735
401	MLKL	LOC100289341
402	MMP16	LOC100294362
403	MNS1	LOC100499405
404	MOBP	LOC145837
405	MOSPD2	LOC150776
406	MRO	LOC255512
407	MRPS14	LOC283731
408	MRVI1	LOC285074
409	MSI2	LOC285696
410	MSL3P1	LOC338651
411	MST1P9	LOC338758
412	MT1E	LOC339505
413	MT1F	LOC389332
414	MT1G	LOC401093
415	MT1L	LOC401431
416	MT1M	LOC440040
417	MT1X	LOC441666
418	MT2A	LOC645676
419	MT3	LOC646329
420	MTHFS	LOC646627
421	MTMR10	LOC654433
422	MTRNR2L1	LOC79015
423	MTRNR2L2	LOC81691
424	MTRNR2L6	LOC84856
425	MTRNR2L9	LOC91149
426	MTUS1	LOH12CR1
427	MUTED	LPCAT4
428	MYBPC1	LPHN1
429	MYEOV2	LPPR3
430	MYL3	LRFN1
431	N4BP2	LRFN2
432	NAMPT	LRFN3
433	NANOS1	LRP5L
434	NANP	LRRC16B
435	NEB	LRRN2
436	NEBL	LRRTM1
437	NEDD1	LRTM2
438	NEDD4	LRWD1
439	NEK7	LTBP4
440	NEK8	LTK
441	NFE2L2	LYNX1
442	NFIL3	LYVE1
443	NHS	MADD
444	NIPBL	MAGED1
445	NKAIN3	MAGEE1
446	NKAIN4	MAP1LC3A
447	NKAPL	MAP1S
448	NKX6-2	MAP3K13
449	NMB	MAPK15
450	NOTCH2	MAPK8IP3
451	NR2E1	MARCH4
452	NTRK2	MARK4
453	NUDCD2	MAST1
454	NUDT13	MBOAT7
455	NUP37	MCAM
456	NUPR1	MCAT
457	NWD1	MCF2L-AS1
458	OBFC2A	MCHR1
459	OLR1	MCHR2
460	ONECUT2	MCOLN1
461	OPALIN	MDH1B
462	OSBPL11	MDH2
463	OSCAR	ME3
464	OSMR	MEF2D
465	OXTR	MEG3
466	P2RY14	MEGF6
467	P4HA1	MEIS3
468	PAIP2B	MFAP4
469	PAQR6	MFSD2A
470	PAQR8	MGAT4B
471	PAX6	MGC23284
472	PBX3	MGP
473	PCDH15	MGRN1
474	PCDH18	MICAL1
475	PCDHGC3	MICAL2
476	PCGF5	MIPEP
477	PDE11A	MLIP
478	PDE4B	MOAP1
479	PDE7B	MPEG1
480	PDK4	MRAP2
481	PDLIM4	MRPL2
482	PDPN	MRPL37
483	PDZD8	MSC
484	PELI2	MTHFR
485	PGAM2	MTUS2
486	PGM3	MUC20
487	PGM5P2	MUSTN1
488	PHF3	MX1
489	PHKA1	MX2
490	PHKG1	MYADM
491	PI15	MYADML2
492	PI16	MYH11
493	PIGA	MYL9
494	PIK3CA	MYO15A
495	PIPOX	MYO5C
496	PIRT	NAF1
497	PITPNC1	NAPA
498	PLEKHB1	NAT6
499	PLEKHF2	NCALD
500	PLEKHO2	NCDN
501	PLIN2	NDRG4
502	PLIN3	NELL2
503	PLIN5	NEXN
504	PLK4	NFIX
505	PLOD2	NGEF
506	PLP1	NISCH
507	PLS1	NKAIN1
508	PLSCR1	NKD1
509	PLSCR4	NNAT
510	PMP2	NOMO2
511	PMP22	NOMO3
512	PNN	NOV
513	PNP	NOXA1
514	PNPLA8	NPHS1
515	PON2	NPTX1
516	PPAP2B	NPTX2
517	PPAP2C	NPTXR
518	PPAPDC1A	NPY
519	PPIL4	NR4A1
520	PPP1R3C	NR4A2
521	PPP1R3G	NR4A3
522	PPP4R2	NRG1
523	PRDM16	NRG4
524	PREX2	NRGN
525	PSAT1	NRM
526	PTAR1	NSF
527	PTPN13	NTN5
528	PTPRC	NTSR1
529	PTPRZ1	NUDT18
530	PYGM	NUMBL
531	QKI	OAS1
532	QSER1	OCA2
533	RAB13	OGN
534	RAB20	OLFML2A
535	RAB31	OLFML2B
536	RANBP3L	OPRL1
537	RAPGEF4	OTUB1
538	RARRES3	OTUB2
539	RASGRP3	OVGP1
540	RASSF2	P2RX5
541	RASSF8	PABPC1L2B
542	RBM15	PACSIN1
543	RBM7	PAK1
544	RBP1	PALMD
545	RCC1	PAN3-AS1
546	RDH10	PCDH1
547	REL	PCDH8
548	RELL1	PCDHAC2
549	REV3L	PCSK2
550	RFTN2	PCYOX1L
551	RFX4	PDE1B
552	RHBDL2	PDE2A
553	RHOBTB3	PDE4C
554	RHOJ	PDK2
555	RHOU	PDLIM7
556	RIN2	PELI3
557	RND3	PENK
558	RNF135	PGAP3
559	ROM1	PGM5
560	RORA	PHF7
561	RP2	PHYHIP
562	RPL19P12	PI4K2B
563	RPL21	PI4KA
564	RPS15AP10	PICK1
565	RPS21	PIGW
566	RPS29	PIGZ
567	RUNX1	PILRA
568	S100A13	PIM2
569	S100A16	PIN1
570	S1PR1	PIP5K1C
571	S1PR3	PITPNM2
572	SAMD4A	PKD1
573	SCD	PLA2R1
574	SCRG1	PLAC8
575	SDC4	PLB1
576	SDF2L1	PLBD2
577	SDS	PLCB2
578	SELL	PLD3
579	SEMA3D	PLEK
580	SENP7	PLEKHG2
581	SEPP1	PLEKHG5
582	SEPT10	PLN
583	SEPT2	PNCK
584	SEPT4	PNMA3
585	SERPINB1	PNMA6C
586	SERPINH1	PNMAL2
587	SGOL2	PNMT
588	SH3TC2	PNOC
589	SLAIN1	PNPLA7
590	SLC11A1	POLR2A
591	SLC14A1	POLR2J3
592	SLC16A1	POMZP3
593	SLC16A3	PORCN
594	SLC1A2	PPEF1
595	SLC1A3	PPM1J
596	SLC22A4	PPP2R5D
597	SLC25A20	PPP5C
598	SLC25A48	PRAF2
599	SLC2A10	PRDM8
600	SLC35D2	PRKACA
601	SLC35F5	PRKAR1B
602	SLC39A12	PRKCD
603	SLC39A14	PRKCDBP
604	SLC4A4	PRKCG
605	SLCO1A2	PRMT8
606	SLCO1C1	PRR12
607	SLCO4A1	PRR7
608	SMA4	PRRT1
609	SMC5	PRRT2
610	SMURF2	PRRT3
611	SNAP23	PTGES
612	SNHG10	PTGIS
613	SNHG5	PTGS1
614	SNORA8	PTPN3
615	SNX16	PTPN5
616	SOAT1	PTPRN
617	SOX5	PTPRN2
618	SOX9	PTPRR
619	SP110	PVRL1
620	SPATA6	PYCRL
621	SPG20	QSOX1
622	SPP1	RAB3A
623	SPSB2	RAMP2
624	SQRDL	RAMP3
625	SSFA2	RAP1GAP
626	ST18	RAP1GAP2
627	STAG2	RAPGEFL1
628	STK17B	RARA
629	STK3	RASAL1
630	STK33	RASGRF1
631	STON1	RASGRP4
632	STON2	RASL11A
633	STOX1	RBM20
634	STXBP4	RBM3
635	SUV39H2	RBP4
636	SYCP2	REC8
637	SYTL4	RELL2
638	TAB2	RELN
639	TAF13	RERGL
640	TANC1	RFC5
641	TAX1BP3	RFPL2
642	TBC1D12	RGL4
643	TCF12	RGS4
644	TCFL5	RGS6
645	TCP11L2	RHEBL1
646	TDRG1	RHOV
647	TEAD2	RIIAD1
648	TEX9	RIN1
649	TF	RNF128
650	TFAM	RNF165
651	TGFA	RNF187
652	TGFB2	RNF208
653	TGFB3	RNF26
654	TGIF1	RPH3A
655	THAP9	RPH3AL
656	TIPARP	RPRML
657	TLCD1	RPS6KL1
658	TLR10	RPUSD3
659	TLR2	RRN3P3
660	TMBIM1	RSAD2
661	TMED5	RTBDN
662	TMEM100	RTN1
663	TMEM123	RTN4R
664	TMEM133	RTN4RL1
665	TMEM144	RUSC1
666	TMEM176A	RUSC2
667	TMEM216	S100A4
668	TMEM220	SARS2
669	TMEM45A	SCAF1
670	TMEM98	SCAMP5
671	TMEM99	SCN2B
672	TMTC2	SCN3B
673	TNFRSF10D	SEC61A2
674	TNFRSF1A	SELPLG
675	TNFRSF6B	SEMA3G
676	TNFSF13	SEMA4F
677	TNFSF13B	SEMA5B
678	TNIP2	SEMA6C
679	TP53BP2	SERPINF1
680	TP53INP1	SEZ6
681	TP53INP2	SEZ6L2
682	TPD52L1	SGK223
683	TRAF3IP2	SGPP2
684	TRIM16L	SH3BP1
685	TRIM47	SHF
686	TRIM56	SHISA7
687	TRIP11	SIDT1
688	TRPS1	SIN3B
689	TSPAN12	SLC12A5
690	TTC38	SLC17A7
691	TWF1	SLC17A9
692	TYMS	SLC1A6
693	UCHL3	SLC22A17
694	UG0898H09	SLC22A18
695	UNC13C	SLC22A9
696	USH1C	SLC25A22
697	USP6	SLC25A44
698	VAMP3	SLC25A45
699	VAV3	SLC27A4
700	VCAN	SLC29A1
701	VEGFA	SLC30A3
702	VRK2	SLC32A1
703	WIF1	SLC35E4
704	YAP1	SLC36A1
705	YES1	SLC37A1
706	ZBTB10	SLC38A5
707	ZBTB12	SLC39A3
708	ZBTB33	SLC43A1
709	ZC3H12C	SLC45A1
710	ZC3H8	SLC4A8
711	ZCCHC24	SLC6A16
712	ZCCHC6	SLC6A17
713	ZCWPW2	SLC6A20
714	ZDHHC2	SLC6A7
715	ZDHHC20	SLC7A4
716	ZEB1	SLC7A8
717	ZEB1-AS1	SLC8A2
718	ZEB2	SLC9A1
719	ZFP36L2	SLC9A5
720	ZHX1	SLCO2A1
721	ZHX2	SLFN13
722	ZIC1	SLIT1
723	ZNF107	SLIT3
724	ZNF114	SLITRK5
725	ZNF143	SLMO1
726	ZNF181	SLN
727	ZNF200	SMAP2
728	ZNF208	SMPD3
729	ZNF22	SMYD3
730	ZNF227	SNAPC4
731	ZNF234	SNCB
732	ZNF24	SNRPN
733	ZNF267	SNX32
734	ZNF28	SORBS2
735	ZNF300	SOSTDC1
736	ZNF326	SPAG4
737	ZNF383	SPATA2L
738	ZNF420	SPDYE8P
739	ZNF432	SPEF1
740	ZNF468	SPEG
741	ZNF480	SPINT2
742	ZNF483	SPRN
743	ZNF502	SST
744	ZNF525	SSTR1
745	ZNF556	ST8SIA5
746	ZNF568	STARD5
747	ZNF570	STK11IP
748	ZNF595	STK32C
749	ZNF599	STOML1
750	ZNF613	STRC
751	ZNF616	STX1A
752	ZNF619	STX1B
753	ZNF620	STXBP1
754	ZNF621	SULT4A1
755	ZNF644	SUSD1
756	ZNF654	SV2B
757	ZNF664	SVOP
758	ZNF680	SYN1
759	ZNF708	SYN2
760	ZNF781	SYN3
761	ZNF788	SYNGAP1
762	ZNF790	SYNGR1
763	ZNF81	SYNGR3
764	ZNF823	SYNPO2
765	ZNF829	SYP
766	ZNF844	SYT12
767	ZNF846	SYT2
768	ZNF879	SYT3
769	ZNF92	SYT5
770	ZNRD1-AS1	SYT6
771	ZNRF2	SYT7
772	ZSCAN16	TAC1
773		TAF1A
774		TAGLN
775		TASP1
776		TBC1D17
777		TBL3
778		TBR1
779		TCTEX1D1
780		TECPR1
781		TGFB1I1
782		THY1
783		TIGD2
784		TMEM106A
785		TMEM110
786		TMEM130
787		TMEM132D
788		TMEM132E
789		TMEM159
790		TMEM160
791		TMEM169
792		TMEM17
793		TMEM175
794		TMEM198
795		TMEM35
796		TMEM38A
797		TMEM45B
798		TMEM59L
799		TMEM63B
800		TMEM63C
801		TMEM86A
802		TMEM88
803		TNFRSF19
804		TNFSF10
805		TOLLIP
806		TOX2
807		TP53I11
808		TRANK1
809		TRAPPC9
810		TRIM17
811		TRIM54
812		TRPM2
813		TRPM4
814		TSC2
815		TSNARE1
816		TSPYL2
817		TSTA3
818		TTC39A
819		TTC9B
820		TUBA4A
821		TUBA8
822		TUBB2A
823		TUBB3
824		TUBBP5
825		TXNRD3
826		UBE2S
827		UCHL1
828		ULK4
829		UNC13A
830		UNC5A
831		USP11
832		USP5
833		VAMP1
834		VAMP2
835		VARS
836		VGF
837		VN1R2
838		VSIG10L
839		VSTM2L
840		VWCE
841		WASF1
842		WBSCR17
843		WDR86
844		WFDC1
845		WNK2
846		WNT10B
847		WNT2
848		WNT4
849		WRAP53
850		WSCD2
851		YJEFN3
852		YPEL4
853		ZCCHC12
854		ZCCHC18
855		ZDHHC24
856		ZFPM1
857		ZGPAT
858		ZNF169
859		ZNF296
860		ZNF341
861		ZNF416
862		ZNF497
863		ZNF500
864		ZNF584
865		ZNF589
866		ZNF773
867		ZNF778
868		ZNF815
869		ZSCAN1
870		ZSWIM4
871		ZYX
