# Supplementary material for: The DNA Methylome and Transcriptome of Different Brain Regions in Schizophrenia and Bipolar Disorder
Source: PLoS One. 2014 Apr 28;9(4):e95875. doi: 10.1371/journal.pone.0095875 (PMC4002434; doi:10.1371/journal.pone.0095875)
Supplement: Table S6 — The functional enrichment analysis of differentially expressed genes. Differentially expressed genes of BP (BA9 and BA24) and SC (BA9 and BA24) identified by Cuffdiff and Fold Change method, using hypergeometric test with FDR<0.05. The red color represents the brain-related functions. (XLS) [file pone.0095875.s015.xls]

## Sheet: r24_bpnor
Hypergeometric_Cuffdiff
GOID	Term	Pvalue	FDR
GO:0071294	cellular response to zinc ion	1.95797e-12	2.30062e-09
GO:0072359	circulatory system development	7.33564e-08	3.22279e-05
GO:0045926	negative regulation of growth	8.22839e-08	3.22279e-05
GO:0071276	cellular response to cadmium ion	2.74685e-07	8.06888e-05
GO:0001568	blood vessel development	7.15834e-07	0.000144255
GO:0071241	cellular response to inorganic substance	7.36621e-07	0.000144255
GO:0070482	response to oxygen levels	1.73623e-06	0.000291439
GO:0060548	negative regulation of cell death	8.5267e-06	0.00125236
GO:0010038	response to metal ion	1.16822e-05	0.00152518
GO:0045766	positive regulation of angiogenesis	2.14623e-05	0.00252182
GO:0032501	multicellular organismal process	3.91988e-05	0.00418715
GO:0001938	positive regulation of endothelial cell proliferation	6.10414e-05	0.00597697
GO:2000026	regulation of multicellular organismal development	7.39587e-05	0.00668473
GO:0036018	cellular response to erythropoietin	0.000103785	0.00871055
GO:0030224	monocyte differentiation	0.000118031	0.0092458
GO:0043067	regulation of programmed cell death	0.000163696	0.0120215
GO:0071280	cellular response to copper ion	0.000258058	0.0159589
GO:0071474	cellular hyperosmotic response	0.000258058	0.0159589
GO:0090050	positive regulation of cell migration involved in sprouting angiogenesis	0.000258058	0.0159589
GO:0048739	cardiac muscle fiber development	0.000360303	0.0211678
Hypergeometric_FC1.5
GOID	Term	Pvalue	FDR
GO:0007268	synaptic transmission	5.53667e-17	2.2872e-13
GO:0023052	signaling	4.00348e-13	8.26919e-10
GO:0003008	system process	5.60683e-12	7.7206e-09
GO:0051179	localization	7.60317e-07	0.000785217
GO:0035924	cellular response to vascular endothelial growth factor stimulus	1.11914e-06	0.000878402
GO:0015849	organic acid transport	1.27582e-06	0.000878402
GO:0071294	cellular response to zinc ion	8.81668e-06	0.0052031
GO:0007275	multicellular organismal development	4.08041e-05	0.0203892
GO:0019725	cellular homeostasis	4.44209e-05	0.0203892
GO:0032990	cell part morphogenesis	5.04679e-05	0.0208483
GO:0007202	activation of phospholipase C activity	5.911e-05	0.0213699
GO:0072359	circulatory system development	6.20765e-05	0.0213699
GO:0014032	neural crest cell development	7.24819e-05	0.0214077
GO:0071276	cellular response to cadmium ion	7.25509e-05	0.0214077
GO:0015711	organic anion transport	0.000110148	0.0295699
GO:0007399	nervous system development	0.000114529	0.0295699
GO:1901565	organonitrogen compound catabolic process	0.000135622	0.0308061
GO:0006811	ion transport	0.000141283	0.0308061
GO:0007156	homophilic cell adhesion	0.000141689	0.0308061
GO:0006813	potassium ion transport	0.000154776	0.031969

## Sheet: r9_bpnor
Hypergeometric_Cuffdiff
NULL
Hypergeometric_FC1.5
GOID	Term	Pvalue	FDR
GO:0032990	cell part morphogenesis	9.28687e-09	4.08436e-05
GO:0007399	nervous system development	3.00754e-07	0.000661357
GO:0048646	anatomical structure formation involved in morphogenesis	1.14333e-06	0.00167612
GO:0007268	synaptic transmission	3.03259e-06	0.00333433
GO:0051179	localization	1.21256e-05	0.0106657
GO:0007411	axon guidance	2.33435e-05	0.0171108
GO:0019228	regulation of action potential in neuron	3.34562e-05	0.0210201
GO:0050801	ion homeostasis	5.36017e-05	0.0294675

## Sheet: r24_scnor
Hypergeometric_Cuffdiff
GOID	Term	Pvalue	FDR
GO:0003008	system process	1.19368e-18	5.32144e-15
GO:0007268	synaptic transmission	5.82804e-13	1.29907e-09
GO:0019725	cellular homeostasis	3.45135e-12	5.1287e-09
GO:0051960	regulation of nervous system development	4.74346e-11	5.28658e-08
GO:0007275	multicellular organismal development	6.08255e-10	5.4232e-07
GO:0030001	metal ion transport	8.50269e-10	6.3175e-07
GO:0014047	glutamate secretion	1.6145e-09	1.02821e-06
GO:0051174	regulation of phosphorus metabolic process	2.28372e-09	1.2726e-06
GO:0048011	nerve growth factor receptor signaling pathway	2.26301e-08	1.12095e-05
GO:0031644	regulation of neurological system process	3.69602e-08	1.64769e-05
GO:0007411	axon guidance	9.04498e-08	3.66568e-05
GO:0045471	response to ethanol	2.03415e-07	7.55688e-05
GO:0009605	response to external stimulus	2.70863e-07	9.28853e-05
GO:0045597	positive regulation of cell differentiation	3.82127e-07	0.00012168
GO:0051272	positive regulation of cellular component movement	8.61523e-07	0.000256045
GO:0051056	regulation of small GTPase mediated signal transduction	1.05375e-06	0.0002936
GO:0045937	positive regulation of phosphate metabolic process	1.36428e-06	0.000347564
GO:0048709	oligodendrocyte differentiation	1.51048e-06	0.000347564
GO:0070482	response to oxygen levels	1.54783e-06	0.000347564
GO:0042493	response to drug	1.55928e-06	0.000347564
Hypergeometric_FC1.5
GOID	Term	Pvalue	FDR
GO:0032501	multicellular organismal process	2.42694e-19	1.41418e-15
GO:0003008	system process	2.40207e-17	6.99844e-14
GO:0007268	synaptic transmission	1.15451e-16	2.24245e-13
GO:0007399	nervous system development	7.0208e-10	1.02275e-06
GO:0019725	cellular homeostasis	4.84957e-08	5.20958e-05
GO:0007275	multicellular organismal development	5.36425e-08	5.20958e-05
GO:0051174	regulation of phosphorus metabolic process	1.1087e-07	9.22912e-05
GO:0014047	glutamate secretion	1.65668e-07	0.000120668
GO:0048011	nerve growth factor receptor signaling pathway	2.12548e-07	0.000137613
GO:0031644	regulation of neurological system process	3.57787e-07	0.000195865
GO:0048856	anatomical structure development	3.69746e-07	0.000195865
GO:0015849	organic acid transport	5.43747e-07	0.000264035
GO:0007411	axon guidance	7.91225e-07	0.000354651
GO:0048709	oligodendrocyte differentiation	2.56294e-06	0.00106673
GO:0044700	single organism signaling	7.09562e-06	0.00275641
GO:0032956	regulation of actin cytoskeleton organization	7.76587e-06	0.00282823
GO:0009259	ribonucleotide metabolic process	8.42512e-06	0.00288783
GO:0001821	histamine secretion	1.10898e-05	0.00359002
GO:0090087	regulation of peptide transport	1.38852e-05	0.00425838
GO:0010976	positive regulation of neuron projection development	2.08706e-05	0.00608065

## Sheet: r9_scnor
Hypergeometric_Cuffdiff
GOID	Term	Pvalue	FDR
GO:0023052	signaling	7.40015e-09	8.42543e-06
GO:0006950	response to stress	1.67244e-08	8.42543e-06
GO:0060337	type I interferon-mediated signaling pathway	1.67593e-08	8.42543e-06
GO:0009605	response to external stimulus	1.88488e-08	8.42543e-06
GO:0034340	response to type I interferon	2.50209e-07	8.94746e-05
GO:0001568	blood vessel development	4.45596e-07	0.000132788
GO:0051674	localization of cell	6.29297e-07	0.00016074
GO:0001666	response to hypoxia	9.02179e-07	0.000201637
GO:0070482	response to oxygen levels	1.06319e-06	0.00021122
GO:0071356	cellular response to tumor necrosis factor	3.26043e-06	0.000582965
GO:0060548	negative regulation of cell death	6.76157e-06	0.00109906
GO:0072358	cardiovascular system development	8.46509e-06	0.0012613
GO:0040011	locomotion	9.88603e-06	0.00135971
GO:0042493	response to drug	1.27441e-05	0.0016276
GO:0006928	cellular component movement	1.37359e-05	0.00163733
GO:0055082	cellular chemical homeostasis	1.92011e-05	0.00214572
GO:0007166	cell surface receptor signaling pathway	2.56433e-05	0.00269707
GO:0060333	interferon-gamma-mediated signaling pathway	3.18917e-05	0.00316791
GO:0045071	negative regulation of viral genome replication	3.74444e-05	0.00352371
GO:0019228	regulation of action potential in neuron	4.24325e-05	0.00367775
Hypergeometric_FC1.5
GOID	Term	Pvalue	FDR
GO:0072359	circulatory system development	5.10208e-10	1.99338e-06
GO:0051174	regulation of phosphorus metabolic process	5.29637e-07	0.000701185
GO:0071260	cellular response to mechanical stimulus	5.38407e-07	0.000701185
GO:0030199	collagen fibril organization	7.73978e-07	0.000755983
GO:0009605	response to external stimulus	9.78759e-07	0.000764802
GO:0007275	multicellular organismal development	1.45143e-06	0.000945123
GO:0007155	cell adhesion	2.0807e-06	0.00116133
GO:0051272	positive regulation of cellular component movement	4.43391e-06	0.00215716
GO:0061458	reproductive system development	5.32359e-06	0.00215716
GO:0051338	regulation of transferase activity	5.52128e-06	0.00215716
GO:0065007	biological regulation	9.13935e-06	0.00320733
GO:0050878	regulation of body fluid levels	9.85103e-06	0.00320733
GO:0048709	oligodendrocyte differentiation	1.66722e-05	0.00473007
GO:0045669	positive regulation of osteoblast differentiation	1.69493e-05	0.00473007
GO:0001657	ureteric bud development	1.93524e-05	0.00504065
GO:0040017	positive regulation of locomotion	3.42193e-05	0.00835592
GO:1900180	regulation of protein localization to nucleus	3.67769e-05	0.00840092
GO:0030198	extracellular matrix organization	3.8704e-05	0.00840092
GO:2000026	regulation of multicellular organismal development	5.14365e-05	0.0101177
GO:0080134	regulation of response to stress	5.44424e-05	0.0101177
