# Supplementary material for: The DNA Methylome and Transcriptome of Different Brain Regions in Schizophrenia and Bipolar Disorder
Source: PLoS One. 2014 Apr 28;9(4):e95875. doi: 10.1371/journal.pone.0095875 (PMC4002434; doi:10.1371/journal.pone.0095875)
Supplement: Table S7 — The functional enrichment analysis of differential expressed genes of BP and SC using GOseq. The red color represents the brain-related functions. (XLS) [file pone.0095875.s016.xls]

## Sheet: r24_bpnor
GOseq_Cuffdiff
GOID	Term	Pvalue	FDR
GO:0070482	response to oxygen levels	0	0
GO:0071294	cellular response to zinc ion	0	0
GO:0065007	biological regulation	7.83376e-12	4.30178e-08
GO:0050896	response to stimulus	1.059e-11	4.36151e-08
GO:0007275	multicellular organismal development	2.56395e-11	8.44771e-08
GO:0048731	system development	4.19321e-11	1.0604e-07
GO:0048513	organ development	4.50575e-11	1.0604e-07
GO:0001944	vasculature development	7.77024e-11	1.60009e-07
GO:0072358	cardiovascular system development	1.62937e-10	2.68423e-07
GO:0072359	circulatory system development	1.62937e-10	2.68423e-07
GO:0009628	response to abiotic stimulus	2.52084e-10	3.77529e-07
GO:0009653	anatomical structure morphogenesis	3.85672e-10	4.84359e-07
GO:0048856	anatomical structure development	4.10205e-10	4.84359e-07
GO:0045765	regulation of angiogenesis	4.38148e-10	4.84359e-07
GO:0042221	response to chemical stimulus	4.41021e-10	4.84359e-07
GO:0050789	regulation of biological process	5.14364e-10	5.29602e-07
GO:0032502	developmental process	6.96386e-10	6.74839e-07
GO:0001568	blood vessel development	8.27306e-10	7.57169e-07
GO:0048519	negative regulation of biological process	1.08687e-09	9.42373e-07
GO:0010043	response to zinc ion	2.62423e-09	2.16157e-06
GOseq_FC1.5
GOID	Term	Pvalue	FDR
GO:0035637	multicellular organismal signaling	4.26368e-23	7.03464e-19
GO:0019226	transmission of nerve impulse	9.69714e-23	7.99966e-19
GO:0007268	synaptic transmission	4.06505e-22	2.23564e-18
GO:0007267	cell-cell signaling	1.40678e-20	5.80262e-17
GO:0003008	system process	2.3148e-19	7.63839e-16
GO:0050877	neurological system process	3.71917e-17	1.02271e-13
GO:0023052	signaling	1.25458e-14	2.06992e-11
GO:0007154	cell communication	1.77007e-14	2.65495e-11
GO:0032501	multicellular organismal process	1.86817e-13	2.56857e-10
GO:0007399	nervous system development	2.38622e-11	2.46064e-08
GO:0065007	biological regulation	4.7596e-11	4.15422e-08
GO:0065008	regulation of biological quality	4.78394e-11	4.15422e-08
GO:0009987	cellular process	2.29302e-09	1.5133e-06
GO:0008150	biological_process	3.62527e-09	2.30051e-06
GO:0048731	system development	6.14029e-09	3.61816e-06
GO:0050789	regulation of biological process	7.85246e-09	4.31859e-06
GO:0044057	regulation of system process	1.05997e-08	5.45644e-06
GO:0050896	response to stimulus	1.09135e-08	5.45644e-06
GO:0009653	anatomical structure morphogenesis	1.88552e-08	8.74432e-06
GO:0051239	regulation of multicellular organismal process	1.90797e-08	8.74432e-06

## Sheet: r9_bpnor
GOseq_Cuffdiff
NULL
GOseq_FC1.5
GOID	Term	Pvalue	FDR
GO:0008150	biological_process	3.7585e-14	6.20115e-10
GO:0007154	cell communication	1.34596e-12	9.29486e-09
GO:0009987	cellular process	1.69008e-12	9.29486e-09
GO:0023052	signaling	3.17974e-12	1.31156e-08
GO:0019226	transmission of nerve impulse	2.26842e-11	7.48533e-08
GO:0007399	nervous system development	4.95787e-11	1.1675e-07
GO:0035637	multicellular organismal signaling	5.66096e-11	1.1675e-07
GO:0048858	cell projection morphogenesis	3.88001e-09	5.81966e-06
GO:0032990	cell part morphogenesis	5.85653e-09	6.02719e-06
GO:0048667	cell morphogenesis involved in neuron differentiation	5.95669e-09	6.02719e-06
GO:0048812	neuron projection morphogenesis	6.21021e-09	6.02719e-06
GO:0007268	synaptic transmission	7.04829e-09	6.12051e-06
GO:0048583	regulation of response to stimulus	1.02704e-08	8.47253e-06
GO:0048468	cell development	1.08068e-08	8.49052e-06
GO:0031175	neuron projection development	1.2449e-08	9.33618e-06
GO:0050896	response to stimulus	1.51008e-08	1.08325e-05
GO:0065007	biological regulation	2.01746e-08	1.32196e-05
GO:0007409	axonogenesis	2.11016e-08	1.32196e-05
GO:0030030	cell projection organization	2.16334e-08	1.32196e-05
GO:0007165	signal transduction	4.62687e-08	2.4158e-05

## Sheet: r24_scnor
GOseq_Cuffdiff
GOID	Term	Pvalue	FDR
GO:0023052	signaling	1.92064e-55	3.16407e-51
GO:0007154	cell communication	6.59317e-55	5.43079e-51
GO:0008150	biological_process	8.29388e-52	3.41584e-48
GO:0050896	response to stimulus	2.51379e-51	8.28245e-48
GO:0032501	multicellular organismal process	5.30357e-49	1.45618e-45
GO:0009987	cellular process	4.57429e-46	1.07653e-42
GO:0035637	multicellular organismal signaling	2.93527e-41	4.83556e-38
GO:0019226	transmission of nerve impulse	6.48888e-41	9.71799e-38
GO:0007399	nervous system development	8.4854e-41	1.1649e-37
GO:0007267	cell-cell signaling	4.01422e-40	5.08694e-37
GO:0003008	system process	9.84205e-40	1.15813e-36
GO:0048731	system development	8.72615e-39	7.98637e-36
GO:0065007	biological regulation	9.3985e-39	8.14899e-36
GO:0007268	synaptic transmission	5.43826e-38	4.4795e-35
GO:0051716	cellular response to stimulus	1.28601e-35	1.00884e-32
GO:0007165	signal transduction	1.51452e-35	1.1341e-32
GO:0050877	neurological system process	1.02413e-34	7.33541e-32
GO:0048856	anatomical structure development	1.07711e-34	7.39349e-32
GO:0042221	response to chemical stimulus	5.77632e-34	3.65997e-31
GO:0007275	multicellular organismal development	7.00095e-34	4.27162e-31
GOseq_FC1.5
GOID	Term	Pvalue	FDR
GO:0023052	signaling	1.93446e-36	3.19167e-32
GO:0007154	cell communication	1.02391e-35	8.44674e-32
GO:0035637	multicellular organismal signaling	1.246e-33	6.85258e-30
GO:0019226	transmission of nerve impulse	1.73247e-33	7.146e-30
GO:0007268	synaptic transmission	3.3166e-32	1.09441e-28
GO:0009987	cellular process	9.58673e-29	2.63619e-25
GO:0007399	nervous system development	4.60509e-27	1.08542e-23
GO:0050896	response to stimulus	1.32305e-26	2.72863e-23
GO:0003008	system process	1.77366e-26	3.25151e-23
GO:0032501	multicellular organismal process	2.88008e-26	4.75184e-23
GO:0007267	cell-cell signaling	6.04425e-26	8.31034e-23
GO:0008150	biological_process	7.03844e-25	8.93286e-22
GO:0065007	biological regulation	3.79542e-24	4.47291e-21
GO:0050877	neurological system process	7.9535e-24	8.74832e-21
GO:0007165	signal transduction	3.1032e-21	3.01175e-18
GO:0022008	neurogenesis	3.17043e-20	2.90606e-17
GO:0048731	system development	6.43373e-20	5.58685e-17
GO:0051716	cellular response to stimulus	8.76051e-20	7.22698e-17
GO:0048699	generation of neurons	2.35272e-19	1.84846e-16
GO:0050789	regulation of biological process	6.87802e-19	4.93393e-16

## Sheet: r9_scnor
GOseq_Cuffdiff
GOID	Term	Pvalue	FDR
GO:0050896	response to stimulus	3.24079e-22	2.66944e-18
GO:0042221	response to chemical stimulus	2.29121e-21	1.14642e-17
GO:0032501	multicellular organismal process	1.43402e-20	4.72482e-17
GO:0048856	anatomical structure development	2.50012e-20	6.86449e-17
GO:0048731	system development	1.48922e-19	3.50476e-16
GO:0006950	response to stress	2.70883e-19	5.57815e-16
GO:0007275	multicellular organismal development	3.85673e-19	7.05954e-16
GO:0009653	anatomical structure morphogenesis	6.57709e-19	9.85008e-16
GO:0032502	developmental process	3.59465e-18	4.55526e-15
GO:0023052	signaling	5.22968e-16	6.15384e-13
GO:0009605	response to external stimulus	1.85463e-15	2.03688e-12
GO:0002376	immune system process	2.62021e-15	2.69784e-12
GO:0007154	cell communication	3.01246e-15	2.91925e-12
GO:0010033	response to organic substance	3.95805e-15	3.62249e-12
GO:0065008	regulation of biological quality	1.30046e-14	1.12757e-11
GO:0006952	defense response	3.44695e-14	2.83925e-11
GO:0071345	cellular response to cytokine stimulus	5.47739e-14	4.29688e-11
GO:0008150	biological_process	9.15511e-14	6.63889e-11
GO:0009611	response to wounding	9.26881e-14	6.63889e-11
GO:0048869	cellular developmental process	1.01248e-13	6.94982e-11
GOseq_FC1.5
GOID	Term	Pvalue	FDR
GO:0050896	response to stimulus	1.95652e-23	1.61403e-19
GO:0007166	cell surface receptor signaling pathway	1.77172e-19	6.10358e-16
GO:0032501	multicellular organismal process	1.84968e-19	6.10358e-16
GO:0023052	signaling	4.46177e-19	1.22691e-15
GO:0007154	cell communication	1.80036e-18	4.24346e-15
GO:0007165	signal transduction	2.22436e-18	4.58746e-15
GO:0007275	multicellular organismal development	8.14932e-18	1.49395e-14
GO:0048583	regulation of response to stimulus	1.76735e-17	2.91595e-14
GO:0032502	developmental process	2.10943e-17	3.02253e-14
GO:0065007	biological regulation	3.70565e-17	4.70304e-14
GO:0048731	system development	4.1656e-17	4.90916e-14
GO:0009611	response to wounding	7.61391e-17	8.37479e-14
GO:0006950	response to stress	1.32833e-16	1.36976e-13
GO:0042221	response to chemical stimulus	1.75371e-16	1.70203e-13
GO:0048856	anatomical structure development	1.05545e-15	9.16523e-13
GO:0051716	cellular response to stimulus	3.31409e-15	2.73396e-12
GO:0010033	response to organic substance	4.07274e-15	3.19982e-12
GO:0048518	positive regulation of biological process	8.84006e-15	6.62964e-12
GO:0009605	response to external stimulus	9.46916e-15	6.79268e-12
GO:0050793	regulation of developmental process	1.16639e-14	8.01846e-12
