# Supplementary material for: The DNA Methylome and Transcriptome of Different Brain Regions in Schizophrenia and Bipolar Disorder
Source: PLoS One. 2014 Apr 28;9(4):e95875. doi: 10.1371/journal.pone.0095875 (PMC4002434; doi:10.1371/journal.pone.0095875)
Supplement: Table S8 — Ten DMR-related genes confirmed in peripheral blood samples. (XLS) [file pone.0095875.s017.xls]

## Sheet: 工作表1
		Blood-SC	Blood-SC	BA9-SC	BA9-SC	BA24-SC	BA24-SC	Blood-BP	Blood-BP	BA9-BP	BA9-BP	BA24-BP	BA24-BP
Chromosomal Position	GeneName	Hyper	Hypo	Hyper	Hypo	Hyper	Hypo	Hyper	Hypo	Hyper	Hypo	Hyper	Hypo
chr17:43961806-43963271	HOXB1	x				x
chr5:138760154-138767675	SPATA24		x				x
chr7:105187872-105304267	ATXN7L1								x		x
chr1:199275260-199348205	CACNA1S								x		x
chr11:2978728-3035257	CARS								x		x
chr20:814356-826922	FAM110A								x				x
chr10:21108909-21503122	NEBL								x		x
chr20:60810634-60864568	NTSR1								x		x
chr22:22890123-22901696	PRAME							x		x
chr19:60354948-60360912	TNNI3							x				x
